# Supplementary material for: 2-[(2-Amino­phen­yl)sulfan­yl]-N-(4-meth­oxy­phen­yl)acetamide
Source: Acta Crystallogr Sect E Struct Rep Online. 2012 May 31;68(Pt 6):o1968. doi: 10.1107/S1600536812024178 (PMC3379516; doi:10.1107/S1600536812024178)
Supplement: Supplementary file 1 [file e-68-o1968-sup1.cif]

##############################################################################
#                                                                            #
# This CIF contains the data in a paper accepted for publication in          #
# Acta Crystallographica Section E. It conforms to the requirements of       #
# Notes for Authors for Acta Crystallographica Section E, and has been       #
# peer reviewed under the auspices of the IUCr Commission on Journals.       #
#                                                                            #
# Full details of the Crystallographic Information File format               #
# are given in the paper "The Crystallographic Information File (CIF):       #
# a New Standard Archive File for Crystallography" by S. R. Hall, F. H.      #
# Allen and I. D. Brown [Acta Cryst. (1991), A47, 655-685].                  #
#                                                                            #
# The current version of the core CIF dictionary is obtainable from          #
# ftp://ftp.iucr.org/pub/cif_core.dic.                                       #
#                                                                            #
# Software is freely available for graphical display of the structure(s)     #
# in this CIF. For information consult the CIF software page                 #
# http://www.iucr.org/resources/cif/software.                                #
#                                                                            #
# This file may be used for bona fide research purposes within the           #
# scientific community so long as proper attribution is given to the journal # 
# article from which it was obtained.                                        #
#                                                                            #
##############################################################################
data_global
_audit_creation_method     ?
_journal_date_recd_electronic     2012-05-26
_journal_date_accepted     2012-05-27
_journal_name_full     'Acta Crystallographica, Section E'
_journal_year     2012
_journal_volume     68
_journal_issue      6
_journal_page_first     o1968
_journal_page_last     o1968
_journal_paper_category     QO
_journal_paper_doi     10.1107/S1600536812024178
_journal_coeditor_code     HB6821
_publ_contact_author
;
Muhammad Nawaz Tahir
University of Sargodha
Department of Physics
Sargodha
Pakistan
;
_publ_contact_author_email     'dmntahir_uos@yahoo.com'
_publ_contact_author_fax     '0092 48 32 22 121'
_publ_contact_author_phone     '0092 48 92 30 914'
_publ_section_title
;
2-[(2-Aminophenyl)sulfanyl]-<i>N</i>-(4-methoxyphenyl)acetamide
;
loop_
    _publ_author_name
    _publ_author_address
    'Shahzad Murtaza'
;
Department of Chemistry
University of Gujrat
Hafiz Hayat Campus
Gujrat
Pakistan
;
    'Tahir, M. Nawaz'
;
Department of Physics
University of Sargodha
Sargodha
Pakistan
;
    'Javaria Tariq'
;
Department of Chemistry
University of Gujrat
Hafiz Hayat Campus
Gujrat
Pakistan
;
    'Aadil Abbas'
;
Department of Chemistry
University of Gujrat
Hafiz Hayat Campus
Gujrat
Pakistan
;
    'Naghmana Kausar'
;
Department of Chemistry
University of Gujrat
Hafiz Hayat Campus
Gujrat
Pakistan
;
data_I
_audit_creation_method     SHELXL-97
_chemical_name_systematic
;
2-[(2-Aminophenyl)sulfanyl]-<i>N</i>-(4-methoxyphenyl)acetamide
;
_chemical_name_common     ?
_chemical_formula_moiety     'C15 H16 N2 O2 S'
_chemical_formula_sum     'C15 H16 N2 O2 S'
_chemical_formula_iupac     'C15 H16 N2 O2 S'
_chemical_formula_weight     288.36
_symmetry_cell_setting     monoclinic
_symmetry_space_group_name_H-M     'P 21/c'
_symmetry_space_group_name_Hall     '-P 2ybc'
loop_
    _symmetry_equiv_pos_site_id
    _symmetry_equiv_pos_as_xyz
    1 x,y,z
    2 -x,1/2+y,1/2-z
    3 -x,-y,-z
    4 x,1/2-y,1/2+z
_cell_length_a     12.9935(16)
_cell_length_b     4.7990(4)
_cell_length_c     23.433(3)
_cell_angle_alpha     90
_cell_angle_beta     95.506(7)
_cell_angle_gamma     90
_cell_volume     1454.4(3)
_cell_formula_units_Z     4
_cell_measurement_reflns_used     1525
_cell_measurement_theta_min     1.57
_cell_measurement_theta_max     26.00
_cell_measurement_temperature     296(2)
_exptl_crystal_description     needle
_exptl_crystal_colour     'gray'
_exptl_crystal_size_max     0.25
_exptl_crystal_size_mid     0.14
_exptl_crystal_size_min     0.12
_exptl_crystal_density_diffrn     1.317
_exptl_crystal_density_meas     ?
_exptl_crystal_density_method     'not measured'
_exptl_crystal_F_000     608
_exptl_absorpt_coefficient_mu     0.225
_exptl_absorpt_correction_type     multi-scan
_exptl_absorpt_process_details     '(SADABS; Bruker, 2005)'
_exptl_absorpt_correction_T_min     0.965
_exptl_absorpt_correction_T_max     0.975
_exptl_special_details     ' '
_diffrn_ambient_temperature     296(2)
_diffrn_radiation_type     MoK\a
_diffrn_radiation_wavelength     0.71073
_diffrn_radiation_source     'fine-focus sealed tube'
_diffrn_radiation_monochromator     graphite
_diffrn_measurement_device_type     'Bruker Kappa APEXII CCD'
_diffrn_measurement_method     \w
_diffrn_detector_area_resol_mean     7.80
_diffrn_reflns_number     11532
_diffrn_reflns_av_R_equivalents     0.0598
_diffrn_reflns_av_sigmaI/netI     0.0721
_diffrn_reflns_theta_min     1.57
_diffrn_reflns_theta_max     26.00
_diffrn_reflns_theta_full     26.00
_diffrn_measured_fraction_theta_max     0.999
_diffrn_measured_fraction_theta_full     0.999
_diffrn_reflns_limit_h_min     -16
_diffrn_reflns_limit_h_max     16
_diffrn_reflns_limit_k_min     -5
_diffrn_reflns_limit_k_max     5
_diffrn_reflns_limit_l_min     -27
_diffrn_reflns_limit_l_max     28
_diffrn_standards_number     0
_diffrn_standards_interval_count     ?
_diffrn_standards_interval_time     ?
_diffrn_standards_decay_%     ?
_refine_special_details
;
Refinement of <i>F</i>^2^ against ALL reflections. The weighted <i>R</i>-factor
<i>wR</i> and goodness of fit <i>S</i> are based on <i>F</i>^2^, conventional
<i>R</i>-factors <i>R</i> are based on <i>F</i>, with <i>F</i> set to zero for
negative <i>F</i>^2^. The threshold expression of <i>F</i>^2^ >
\s(<i>F</i>^2^) is used only for calculating <i>R</i>-factors(gt) <i>etc</i>.
and is not relevant to the choice of reflections for refinement.
<i>R</i>-factors based on <i>F</i>^2^ are statistically about twice as large
as those based on <i>F</i>, and <i>R</i>- factors based on ALL data will be
even larger.
;
_reflns_number_total     2845
_reflns_number_gt     1525
_reflns_threshold_expression     I>2\s(I)
_refine_ls_structure_factor_coef     Fsqd
_refine_ls_matrix_type     full
_refine_ls_R_factor_all     0.1121
_refine_ls_R_factor_gt     0.0498
_refine_ls_wR_factor_gt     0.0971
_refine_ls_wR_factor_ref     0.1213
_refine_ls_goodness_of_fit_ref     1.010
_refine_ls_restrained_S_all     1.010
_refine_ls_number_reflns     2845
_refine_ls_number_parameters     182
_refine_ls_number_restraints     0
_refine_ls_hydrogen_treatment     constr
_refine_ls_weighting_scheme     calc
_refine_ls_weighting_details
         'calc w=1/[\s^2^(Fo^2^)+(0.0435P)^2^+0.1361P] where P=(Fo^2^+2Fc^2^)/3'
_atom_sites_solution_hydrogens     geom
_atom_sites_solution_primary     direct
_atom_sites_solution_secondary     difmap
_refine_ls_shift/su_max     0.000
_refine_ls_shift/su_mean     0.000
_refine_diff_density_max     0.180
_refine_diff_density_min     -0.201
loop_
    _atom_type_symbol
    _atom_type_description
    _atom_type_scat_dispersion_real
    _atom_type_scat_dispersion_imag
    _atom_type_scat_source
    'C' 'C' 0.0033 0.0016
                         'International Tables Vol C Tables 4.2.6.8 and 6.1.1.4'
    'H' 'H' 0.0000 0.0000
                         'International Tables Vol C Tables 4.2.6.8 and 6.1.1.4'
    'N' 'N' 0.0061 0.0033
                         'International Tables Vol C Tables 4.2.6.8 and 6.1.1.4'
    'O' 'O' 0.0106 0.0060
                         'International Tables Vol C Tables 4.2.6.8 and 6.1.1.4'
    'S' 'S' 0.1246 0.1234
                         'International Tables Vol C Tables 4.2.6.8 and 6.1.1.4'
_computing_data_collection     'APEX2 (Bruker, 2009)'
_computing_cell_refinement     'SAINT (Bruker, 2009)'
_computing_data_reduction     'SAINT (Bruker, 2009)'
_computing_structure_solution     'SHELXS97 (Sheldrick, 2008)'
_computing_structure_refinement     'SHELXL97 (Sheldrick, 2008)'
_computing_molecular_graphics
                  'ORTEP-3 for Windows (Farrugia, 1997) and PLATON (Spek, 2009)'
_computing_publication_material
                                'WinGX (Farrugia, 1999) and PLATON (Spek, 2009)'
loop_
    _atom_site_type_symbol
    _atom_site_label
    _atom_site_fract_x
    _atom_site_fract_y
    _atom_site_fract_z
    _atom_site_U_iso_or_equiv
    _atom_site_thermal_displace_type
    _atom_site_calc_flag
    _atom_site_refinement_flags
    _atom_site_occupancy
    _atom_site_disorder_assembly
    _atom_site_disorder_group
    S S1 0.67008(6) 0.17005(14) 0.17482(3) 0.0513(3) Uani . . 1.000 . -16
    O O1 0.06467(19) 0.2484(5) -0.05402(11) 0.0942(11) Uani . . 1.000 . -16
    O O2 0.48924(15) 0.0421(3) 0.09749(9) 0.0565(8) Uani . . 1.000 . -16
    N N1 0.43663(19) 0.4757(4) 0.07298(10) 0.0480(9) Uani . . 1.000 . -16
    N N2 0.5848(2) 0.4083(5) 0.27906(12) 0.0763(12) Uani . . 1.000 . -16
    C C1 0.3429(2) 0.4077(5) 0.03984(12) 0.0423(10) Uani . . 1.000 . -16
    C C2 0.2538(3) 0.5466(6) 0.04982(14) 0.0578(11) Uani . . 1.000 . -16
    C C3 0.1626(3) 0.4868(7) 0.01822(16) 0.0750(14) Uani . . 1.000 . -16
    C C4 0.1593(3) 0.2887(7) -0.02452(14) 0.0590(12) Uani . . 1.000 . -16
    C C5 0.2468(3) 0.1500(6) -0.03442(13) 0.0569(11) Uani . . 1.000 . -16
    C C6 0.3386(2) 0.2099(6) -0.00259(12) 0.0496(11) Uani . . 1.000 . -16
    C C7 0.0533(3) 0.0393(9) -0.09623(17) 0.1020(17) Uani . . 1.000 . -16
    C C8 0.5023(2) 0.2953(5) 0.09956(11) 0.0423(10) Uani . . 1.000 . -16
    C C9 0.5937(2) 0.4227(5) 0.13308(13) 0.0606(11) Uani . . 1.000 . -16
    C C10 0.7332(2) 0.4001(5) 0.22519(13) 0.0467(11) Uani . . 1.000 . -16
    C C11 0.6839(3) 0.4890(6) 0.27227(14) 0.0520(11) Uani . . 1.000 . -16
    C C12 0.7355(3) 0.6709(7) 0.31078(15) 0.0743(14) Uani . . 1.000 . -16
    C C13 0.8316(3) 0.7639(7) 0.30315(18) 0.0838(17) Uani . . 1.000 . -16
    C C14 0.8816(3) 0.6776(7) 0.25769(19) 0.0842(16) Uani . . 1.000 . -16
    C C15 0.8321(3) 0.4935(7) 0.21861(16) 0.0654(14) Uani . . 1.000 . -16
    H H1 0.45235 0.64944 0.07614 0.0576 Uiso . . 1.000 . -16
    H H2 0.25569 0.68219 0.07826 0.0696 Uiso . . 1.000 . -16
    H H2A 0.55421 0.47092 0.30741 0.0916 Uiso . . 1.000 . -16
    H H2B 0.55300 0.29502 0.25497 0.0916 Uiso . . 1.000 . -16
    H H3 0.10255 0.58008 0.02558 0.0897 Uiso . . 1.000 . -16
    H H5 0.24472 0.01413 -0.06280 0.0680 Uiso . . 1.000 . -16
    H H6 0.39837 0.11528 -0.00991 0.0595 Uiso . . 1.000 . -16
    H H7A 0.07153 -0.13793 -0.07913 0.1529 Uiso . . 1.000 . -16
    H H7B 0.09784 0.07889 -0.12562 0.1529 Uiso . . 1.000 . -16
    H H7C -0.01719 0.03419 -0.11275 0.1529 Uiso . . 1.000 . -16
    H H9A 0.57022 0.56384 0.15846 0.0724 Uiso . . 1.000 . -16
    H H9B 0.63654 0.51361 0.10692 0.0724 Uiso . . 1.000 . -16
    H H12 0.70365 0.73062 0.34250 0.0890 Uiso . . 1.000 . -16
    H H13 0.86413 0.88868 0.32937 0.1003 Uiso . . 1.000 . -16
    H H14 0.94784 0.74134 0.25299 0.1009 Uiso . . 1.000 . -16
    H H15 0.86569 0.43201 0.18764 0.0783 Uiso . . 1.000 . -16
loop_
    _atom_site_aniso_label
    _atom_site_aniso_U_11
    _atom_site_aniso_U_22
    _atom_site_aniso_U_33
    _atom_site_aniso_U_12
    _atom_site_aniso_U_13
    _atom_site_aniso_U_23
    S1 0.0592(5) 0.0369(4) 0.0572(5) 0.0064(4) 0.0021(4) -0.0061(4)
    O1 0.0605(17) 0.114(2) 0.103(2) 0.0024(14) -0.0178(16) -0.0410(17)
    O2 0.0715(15) 0.0257(10) 0.0700(15) -0.0040(9) -0.0054(12) -0.0028(10)
    N1 0.0592(17) 0.0250(12) 0.0578(17) -0.0080(11) -0.0050(14) -0.0015(11)
    N2 0.073(2) 0.086(2) 0.074(2) -0.0108(16) 0.0276(17) -0.0247(16)
    C1 0.054(2) 0.0314(15) 0.0412(18) -0.0073(14) 0.0034(15) 0.0019(13)
    C2 0.065(2) 0.0463(18) 0.061(2) 0.0043(17) 0.0005(19) -0.0163(16)
    C3 0.056(2) 0.080(2) 0.088(3) 0.0132(19) 0.002(2) -0.027(2)
    C4 0.050(2) 0.062(2) 0.063(2) -0.0052(17) -0.0051(18) -0.0093(18)
    C5 0.062(2) 0.0558(19) 0.053(2) -0.0040(17) 0.0063(18) -0.0160(17)
    C6 0.0485(19) 0.0511(17) 0.0498(19) -0.0019(15) 0.0082(16) -0.0111(16)
    C7 0.091(3) 0.112(3) 0.097(3) -0.015(3) -0.022(2) -0.035(3)
    C8 0.055(2) 0.0301(15) 0.0423(18) -0.0035(14) 0.0069(15) -0.0016(14)
    C9 0.073(2) 0.0386(17) 0.066(2) -0.0118(15) -0.0146(19) 0.0056(16)
    C10 0.0467(19) 0.0360(16) 0.056(2) 0.0069(13) -0.0020(16) -0.0011(14)
    C11 0.058(2) 0.0446(17) 0.052(2) 0.0073(16) -0.0016(18) -0.0048(16)
    C12 0.086(3) 0.074(2) 0.061(2) -0.003(2) -0.002(2) -0.017(2)
    C13 0.084(3) 0.072(3) 0.089(3) 0.001(2) -0.024(3) -0.021(2)
    C14 0.054(2) 0.072(2) 0.122(4) -0.010(2) -0.015(2) -0.006(3)
    C15 0.051(2) 0.064(2) 0.081(3) 0.0049(18) 0.005(2) -0.003(2)
_geom_special_details
;
Bond distances, angles <i>etc</i>. have been calculated using the rounded
fractional coordinates. All su's are estimated from the variances of the
(full) variance-covariance matrix. The cell e.s.d.'s are taken into account in
the estimation of distances, angles and torsion angles
;
loop_
    _geom_bond_atom_site_label_1
    _geom_bond_atom_site_label_2
    _geom_bond_site_symmetry_1
    _geom_bond_site_symmetry_2
    _geom_bond_distance
    _geom_bond_publ_flag
    S1 C9 . . 1.796(3) no
    S1 C10 . . 1.760(3) no
    O1 C4 . . 1.365(5) no
    O1 C7 . . 1.407(5) no
    O2 C8 . . 1.227(3) no
    N1 C1 . . 1.418(4) no
    N1 C8 . . 1.328(3) no
    N2 C11 . . 1.369(5) no
    N1 H1 . . 0.8600 no
    N2 H2A . . 0.8600 no
    N2 H2B . . 0.8600 no
    C1 C2 . . 1.375(4) no
    C1 C6 . . 1.372(4) no
    C2 C3 . . 1.366(5) no
    C3 C4 . . 1.379(5) no
    C4 C5 . . 1.357(5) no
    C5 C6 . . 1.375(5) no
    C8 C9 . . 1.491(4) no
    C10 C15 . . 1.384(5) no
    C10 C11 . . 1.395(4) no
    C11 C12 . . 1.382(5) no
    C12 C13 . . 1.354(5) no
    C13 C14 . . 1.364(6) no
    C14 C15 . . 1.386(5) no
    C2 H2 . . 0.9300 no
    C3 H3 . . 0.9300 no
    C5 H5 . . 0.9300 no
    C6 H6 . . 0.9300 no
    C7 H7A . . 0.9600 no
    C7 H7B . . 0.9600 no
    C7 H7C . . 0.9600 no
    C9 H9A . . 0.9700 no
    C9 H9B . . 0.9700 no
    C12 H12 . . 0.9300 no
    C13 H13 . . 0.9300 no
    C14 H14 . . 0.9300 no
    C15 H15 . . 0.9300 no
loop_
    _geom_angle_atom_site_label_1
    _geom_angle_atom_site_label_2
    _geom_angle_atom_site_label_3
    _geom_angle_site_symmetry_1
    _geom_angle_site_symmetry_2
    _geom_angle_site_symmetry_3
    _geom_angle
    _geom_angle_publ_flag
    C9 S1 C10 . . . 98.01(12) no
    C4 O1 C7 . . . 119.1(3) no
    C1 N1 C8 . . . 125.9(2) no
    C8 N1 H1 . . . 117.00 no
    C1 N1 H1 . . . 117.00 no
    C11 N2 H2A . . . 120.00 no
    H2A N2 H2B . . . 120.00 no
    C11 N2 H2B . . . 120.00 no
    N1 C1 C6 . . . 122.0(2) no
    N1 C1 C2 . . . 119.2(2) no
    C2 C1 C6 . . . 118.8(3) no
    C1 C2 C3 . . . 120.4(3) no
    C2 C3 C4 . . . 120.2(3) no
    C3 C4 C5 . . . 119.6(3) no
    O1 C4 C3 . . . 115.4(3) no
    O1 C4 C5 . . . 124.9(3) no
    C4 C5 C6 . . . 120.2(3) no
    C1 C6 C5 . . . 120.7(3) no
    O2 C8 N1 . . . 123.2(2) no
    O2 C8 C9 . . . 121.8(2) no
    N1 C8 C9 . . . 115.0(2) no
    S1 C9 C8 . . . 112.38(17) no
    S1 C10 C15 . . . 120.4(2) no
    C11 C10 C15 . . . 119.4(3) no
    S1 C10 C11 . . . 120.2(2) no
    N2 C11 C12 . . . 120.4(3) no
    C10 C11 C12 . . . 118.6(3) no
    N2 C11 C10 . . . 120.9(3) no
    C11 C12 C13 . . . 121.2(3) no
    C12 C13 C14 . . . 121.2(4) no
    C13 C14 C15 . . . 119.0(4) no
    C10 C15 C14 . . . 120.7(3) no
    C1 C2 H2 . . . 120.00 no
    C3 C2 H2 . . . 120.00 no
    C2 C3 H3 . . . 120.00 no
    C4 C3 H3 . . . 120.00 no
    C4 C5 H5 . . . 120.00 no
    C6 C5 H5 . . . 120.00 no
    C1 C6 H6 . . . 120.00 no
    C5 C6 H6 . . . 120.00 no
    O1 C7 H7A . . . 109.00 no
    O1 C7 H7B . . . 109.00 no
    O1 C7 H7C . . . 109.00 no
    H7A C7 H7B . . . 109.00 no
    H7A C7 H7C . . . 109.00 no
    H7B C7 H7C . . . 109.00 no
    S1 C9 H9A . . . 109.00 no
    S1 C9 H9B . . . 109.00 no
    C8 C9 H9A . . . 109.00 no
    C8 C9 H9B . . . 109.00 no
    H9A C9 H9B . . . 108.00 no
    C11 C12 H12 . . . 119.00 no
    C13 C12 H12 . . . 119.00 no
    C12 C13 H13 . . . 119.00 no
    C14 C13 H13 . . . 119.00 no
    C13 C14 H14 . . . 121.00 no
    C15 C14 H14 . . . 121.00 no
    C10 C15 H15 . . . 120.00 no
    C14 C15 H15 . . . 120.00 no
loop_
    _geom_torsion_atom_site_label_1
    _geom_torsion_atom_site_label_2
    _geom_torsion_atom_site_label_3
    _geom_torsion_atom_site_label_4
    _geom_torsion_site_symmetry_1
    _geom_torsion_site_symmetry_2
    _geom_torsion_site_symmetry_3
    _geom_torsion_site_symmetry_4
    _geom_torsion
    _geom_torsion_publ_flag
    C10 S1 C9 C8 . . . . -158.8(2) no
    C9 S1 C10 C11 . . . . 82.1(2) no
    C9 S1 C10 C15 . . . . -98.1(3) no
    C7 O1 C4 C3 . . . . -176.6(3) no
    C7 O1 C4 C5 . . . . 3.3(5) no
    C8 N1 C1 C2 . . . . 131.0(3) no
    C8 N1 C1 C6 . . . . -50.0(4) no
    C1 N1 C8 O2 . . . . 1.2(4) no
    C1 N1 C8 C9 . . . . -178.2(2) no
    N1 C1 C2 C3 . . . . 179.5(3) no
    C6 C1 C2 C3 . . . . 0.4(4) no
    N1 C1 C6 C5 . . . . -179.4(3) no
    C2 C1 C6 C5 . . . . -0.4(4) no
    C1 C2 C3 C4 . . . . -0.8(5) no
    C2 C3 C4 O1 . . . . -179.0(3) no
    C2 C3 C4 C5 . . . . 1.1(5) no
    O1 C4 C5 C6 . . . . 179.1(3) no
    C3 C4 C5 C6 . . . . -1.0(5) no
    C4 C5 C6 C1 . . . . 0.7(5) no
    O2 C8 C9 S1 . . . . -6.7(3) no
    N1 C8 C9 S1 . . . . 172.7(2) no
    S1 C10 C11 N2 . . . . -2.5(4) no
    S1 C10 C11 C12 . . . . -179.6(2) no
    C15 C10 C11 N2 . . . . 177.8(3) no
    C15 C10 C11 C12 . . . . 0.6(4) no
    S1 C10 C15 C14 . . . . 179.1(3) no
    C11 C10 C15 C14 . . . . -1.1(5) no
    N2 C11 C12 C13 . . . . -176.7(3) no
    C10 C11 C12 C13 . . . . 0.5(5) no
    C11 C12 C13 C14 . . . . -1.1(6) no
    C12 C13 C14 C15 . . . . 0.6(6) no
    C13 C14 C15 C10 . . . . 0.5(5) no
loop_
    _geom_hbond_atom_site_label_D
    _geom_hbond_atom_site_label_H
    _geom_hbond_atom_site_label_A
    _geom_hbond_site_symmetry_A
    _geom_hbond_distance_DH
    _geom_hbond_distance_HA
    _geom_hbond_distance_DA
    _geom_hbond_angle_DHA
    _geom_hbond_publ_flag
    N2 H2B S1 . 0.86 2.60 3.004(3) 110 yes
    N1 H1 O2 1_565 0.86 2.00 2.848(3) 170 yes
    N2 H2A O2 2_655 0.86 2.38 3.200(3) 161 yes
    C3 H3 O1 3_565 0.93 2.47 3.393(5) 170 yes
_iucr_refine_instructions_details
;
TITL JT1GUJ_0m in P2(1)/c
CELL 0.71073 12.9935 4.7990 23.4325 90.000 95.506 90.000
ZERR 4.00 0.0016 0.0004 0.0026 0.000 0.007 0.000
LATT 1
SYMM -x, y+1/2, -z+1/2
SFAC C  H  N  O  S
UNIT 60  64  8  8  4
OMIT -3 52
L.S. 20
ACTA
BOND $H
HTAB
CONF
LIST 4
FMAP 2
PLAN 8
MPLA 8 C1 C2 C3 C4 C5 C6 O1 C7
MPLA 4 N1 C8 C9 O2
MPLA 8 C10 C11 C12 C13 C14 C15 N2 S1
MPLA 8 C1 C2 C3 C4 C5 C6 O1 C7
TEMP 23.000
WGHT    0.043500    0.136100
FVAR       0.16128
S1    5    0.670078    0.170054    0.174819    11.00000    0.05921    0.03690 =
         0.05719   -0.00610    0.00206    0.00644
O1    4    0.064668    0.248358   -0.054024    11.00000    0.06052    0.11348 =
         0.10247   -0.04098   -0.01777    0.00238
O2    4    0.489241    0.042110    0.097491    11.00000    0.07150    0.02567 =
         0.06995   -0.00277   -0.00535   -0.00402
N1    3    0.436630    0.475688    0.072978    11.00000    0.05920    0.02496 =
         0.05783   -0.00147   -0.00501   -0.00797
AFIX  43
H1    2    0.452355    0.649437    0.076144    11.00000   -1.20000
AFIX   0
N2    3    0.584749    0.408297    0.279058    11.00000    0.07336    0.08547 =
         0.07401   -0.02474    0.02756   -0.01078
AFIX  93
H2A   2    0.554210    0.470917    0.307406    11.00000   -1.20000
H2B   2    0.553000    0.295017    0.254971    11.00000   -1.20000
AFIX   0
C1    1    0.342858    0.407657    0.039839    11.00000    0.05360    0.03144 =
         0.04117    0.00188    0.00342   -0.00730
C2    1    0.253829    0.546609    0.049820    11.00000    0.06530    0.04630 =
         0.06138   -0.01631    0.00050    0.00431
AFIX  43
H2    2    0.255694    0.682190    0.078259    11.00000   -1.20000
AFIX   0
C3    1    0.162604    0.486797    0.018224    11.00000    0.05567    0.07960 =
         0.08792   -0.02671    0.00185    0.01319
AFIX  43
H3    2    0.102547    0.580077    0.025585    11.00000   -1.20000
AFIX   0
C4    1    0.159251    0.288742   -0.024516    11.00000    0.05044    0.06192 =
         0.06298   -0.00930   -0.00506   -0.00520
C5    1    0.246808    0.150012   -0.034419    11.00000    0.06157    0.05581 =
         0.05276   -0.01602    0.00632   -0.00404
AFIX  43
H5    2    0.244719    0.014132   -0.062805    11.00000   -1.20000
AFIX   0
C6    1    0.338564    0.209870   -0.002594    11.00000    0.04846    0.05105 =
         0.04979   -0.01113    0.00817   -0.00187
AFIX  43
H6    2    0.398373    0.115276   -0.009905    11.00000   -1.20000
AFIX   0
C7    1    0.053311    0.039278   -0.096233    11.00000    0.09097    0.11238 =
         0.09651   -0.03501   -0.02196   -0.01476
AFIX 137
H7A   2    0.071532   -0.137925   -0.079133    11.00000   -1.50000
H7B   2    0.097842    0.078887   -0.125621    11.00000   -1.50000
H7C   2   -0.017193    0.034185   -0.112753    11.00000   -1.50000
AFIX   0
C8    1    0.502333    0.295288    0.099557    11.00000    0.05506    0.03008 =
         0.04226   -0.00155    0.00694   -0.00345
C9    1    0.593731    0.422670    0.133080    11.00000    0.07294    0.03856 =
         0.06551    0.00557   -0.01457   -0.01182
AFIX  23
H9A   2    0.570217    0.563839    0.158461    11.00000   -1.20000
H9B   2    0.636535    0.513608    0.106922    11.00000   -1.20000
AFIX   0
C10   1    0.733157    0.400077    0.225192    11.00000    0.04674    0.03598 =
         0.05585   -0.00105   -0.00203    0.00692
C11   1    0.683934    0.488968    0.272272    11.00000    0.05801    0.04462 =
         0.05242   -0.00478   -0.00164    0.00726
C12   1    0.735514    0.670940    0.310784    11.00000    0.08580    0.07444 =
         0.06057   -0.01671   -0.00165   -0.00278
AFIX  43
H12   2    0.703646    0.730621    0.342501    11.00000   -1.20000
AFIX   0
C13   1    0.831614    0.763845    0.303151    11.00000    0.08395    0.07201 =
         0.08855   -0.02059   -0.02390    0.00129
AFIX  43
H13   2    0.864129    0.888678    0.329365    11.00000   -1.20000
AFIX   0
C14   1    0.881593    0.677583    0.257687    11.00000    0.05397    0.07198 =
         0.12178   -0.00634   -0.01479   -0.00954
AFIX  43
H14   2    0.947843    0.741344    0.252993    11.00000   -1.20000
AFIX   0
C15   1    0.832091    0.493464    0.218610    11.00000    0.05112    0.06352 =
         0.08088   -0.00288    0.00468    0.00491
AFIX  43
H15   2    0.865693    0.432014    0.187644    11.00000   -1.20000
HKLF 4
REM  JT1GUJ_0m in P2(1)/c
REM R1 =  0.0498 for   1525 Fo > 4sig(Fo)  and  0.1121 for all   2845 data
REM    182 parameters refined using      0 restraints
END
WGHT      0.0435      0.1361
REM Highest difference peak  0.180,  deepest hole -0.201,  1-sigma level  0.044
Q1    1   0.5878  0.1879  0.2673  11.00000  0.05    0.18
Q2    1   0.5988  0.5660  0.1309  11.00000  0.05    0.18
Q3    1   0.8376  0.4978  0.1501  11.00000  0.05    0.17
Q4    1   0.8891  0.3072  0.1413  11.00000  0.05    0.16
Q5    1   0.0746  0.5069  0.0523  11.00000  0.05    0.16
Q6    1   0.5667  0.3036  0.3204  11.00000  0.05    0.15
Q7    1   0.4420  0.1393  0.0703  11.00000  0.05    0.15
Q8    1   0.6088  0.1523  0.2154  11.00000  0.05    0.14
;
