# Supplementary material for: 2-[(2-Amino­phen­yl)sulfan­yl]-N-(4-meth­oxy­phen­yl)acetamide
Source: Acta Crystallogr Sect E Struct Rep Online. 2012 May 31;68(Pt 6):o1968. doi: 10.1107/S1600536812024178 (PMC3379516; doi:10.1107/S1600536812024178)
Supplement: Supplementary file 2 [file e-68-o1968-Isup2.hkl]

#
# h,k,l, Fc-squared, Fo-squared, sigma(Fo-squared) and status flag
#
data_I
_shelx_title ' JT1GUJ_0m in P2(1)/c'
_shelx_refln_list_code          4
_shelx_F_calc_maximum      199.40
_exptl_crystal_F_000       608.00
_reflns_d_resolution_high  0.8108
 
loop_
 _symmetry_equiv_pos_as_xyz
 'x, y, z'
 '-x, y+1/2, -z+1/2'
 '-x, -y, -z'
 'x, -y-1/2, z-1/2'
 
_cell_length_a    12.9935
_cell_length_b     4.7990
_cell_length_c    23.4325
_cell_angle_alpha  90.000
_cell_angle_beta   95.506
_cell_angle_gamma  90.000
 
_shelx_F_squared_multiplier     1.000
 
loop_
 _refln_index_h
 _refln_index_k
 _refln_index_l
 _refln_F_squared_calc
 _refln_F_squared_meas
 _refln_F_squared_sigma
 _refln_observed_status
   1   0   0     5694.16     5364.64     95.73 o
   2   0   0     2521.46     2490.60     47.69 o
   3   0   0        1.45       -0.03      3.17 o
   4   0   0      256.79      270.34     11.11 o
   5   0   0     2716.07     2736.60     58.59 o
   6   0   0     1009.92      928.60     41.07 o
   7   0   0        0.65        3.29      6.48 o
   8   0   0      294.09      281.17     21.72 o
   9   0   0       59.35       50.78     12.43 o
  10   0   0      709.57      749.77     65.17 o
  11   0   0      291.66      273.32     25.28 o
  12   0   0     1447.48     1546.38     59.51 o
  13   0   0      113.82      106.16     19.80 o
  14   0   0       40.72       24.83     21.72 o
  15   0   0       21.14       19.08     20.95 o
   1   1   0     1740.87     1644.85     21.84 o
   2   1   0     8851.59     8961.66     98.60 o
   3   1   0      278.17      293.71      7.48 o
   4   1   0       17.70       18.61      6.98 o
   5   1   0       29.11       17.40      5.23 o
   6   1   0       43.97       59.72      6.31 o
   7   1   0       10.50        1.26      4.75 o
   8   1   0       59.94       57.22      7.70 o
   9   1   0      188.07      204.60     13.04 o
  10   1   0      241.11      267.92     15.81 o
  11   1   0       27.81       31.77      9.25 o
  12   1   0        0.37        1.20      8.36 o
  13   1   0       51.90       43.75     11.15 o
  14   1   0       12.12       19.83     10.62 o
  15   1   0        1.04        6.89     12.89 o
   0   2   0      265.19      285.68     12.15 o
   1   2   0     1108.27     1173.50     17.91 o
   2   2   0      379.51      426.39     10.47 o
   3   2   0      503.89      545.66     12.98 o
   4   2   0      211.10      237.59      7.11 o
   5   2   0      430.91      461.27     13.38 o
   6   2   0      302.61      338.82     13.67 o
   7   2   0      333.12      356.18     14.71 o
   8   2   0        0.02       -2.96      5.17 o
   9   2   0       36.83       58.25      8.65 o
  10   2   0        2.83        0.17      6.58 o
  11   2   0       16.47        4.05      7.43 o
  12   2   0        0.70       -7.44      8.38 o
  13   2   0        0.12        7.66     10.34 o
  14   2   0        0.04       12.06     14.99 o
  15   2   0       23.22       19.60     14.40 o
   1   3   0      526.84      551.52     18.09 o
   2   3   0       47.48       52.30      5.03 o
   3   3   0        0.41       -0.61      4.53 o
   4   3   0        9.18        8.18      4.14 o
   5   3   0        3.51       -1.23      4.33 o
   6   3   0       15.05       12.78      5.74 o
   7   3   0      110.39      104.11     10.32 o
   8   3   0      226.02      215.60     14.50 o
   9   3   0       17.69       21.99      8.28 o
  10   3   0       14.45        6.77      8.59 o
  11   3   0       31.98       27.12     10.27 o
  12   3   0        1.15        0.49      9.85 o
  13   3   0        6.35       17.81     10.98 o
   0   4   0       83.16       70.07      6.44 o
   1   4   0       10.85        8.71      5.15 o
   2   4   0      147.86      157.98     12.85 o
   3   4   0      471.97      429.02     22.61 o
   4   4   0       10.74        3.48     14.48 o
   5   4   0        0.02       -1.75      9.85 o
   6   4   0       68.22       83.54      9.67 o
   7   4   0        9.83        5.27      7.90 o
   8   4   0       66.83       45.67     19.42 o
   9   4   0       53.53       82.57     13.08 o
  10   4   0        2.19       11.45     10.63 o
  11   4   0        2.86       24.78     11.54 o
   1   5   0       34.92       30.32     13.57 o
   2   5   0       65.89       80.83     11.97 o
   3   5   0       46.48       49.91     11.29 o
   4   5   0       32.34       48.13     15.15 o
   5   5   0       89.11      113.48     15.46 o
   6   5   0        4.04        7.30     10.73 o
   7   5   0      227.93      238.65     25.42 o
   8   5   0       46.47       96.72     19.25 o
 -15   1   1       11.17        4.15     12.44 o
 -14   1   1        3.78        6.31      9.84 o
 -13   1   1        7.50       10.55     12.49 o
 -12   1   1       15.78        8.35      8.97 o
 -11   1   1        2.14        2.84      7.66 o
 -10   1   1        0.01       -2.72      6.35 o
  -9   1   1       20.30       25.93      7.44 o
  -8   1   1      654.28      683.95     20.21 o
  -7   1   1     1358.66     1294.97     25.83 o
  -6   1   1       57.34       72.84      6.86 o
  -5   1   1      414.08      457.76     11.75 o
  -4   1   1        2.20       10.91      3.05 o
  -3   1   1      843.15      787.12     11.63 o
  -2   1   1      256.34      315.95      8.69 o
  -1   1   1     2462.70     2262.80     23.51 o
   0   1   1      620.37      593.86      7.67 o
   1   1   1      717.67      779.77     11.13 o
   2   1   1      962.21      962.92     14.83 o
   3   1   1      269.75      294.04      7.76 o
   4   1   1     3484.07     3557.55     46.40 o
   5   1   1     1114.05     1076.65     20.89 o
   6   1   1      515.20      483.92     15.61 o
   7   1   1      180.27      172.86     12.01 o
   8   1   1      228.66      246.93     13.45 o
   9   1   1       17.43        8.55      6.48 o
  10   1   1      251.25      253.27     16.48 o
  11   1   1      203.32      181.11     18.92 o
  12   1   1        4.78        2.53      8.58 o
  13   1   1       13.84       18.07      9.79 o
  14   1   1        1.26       -5.03      9.84 o
  15   1   1        4.04        6.55     12.25 o
 -15   2   1       15.44       12.45     13.31 o
 -14   2   1        7.88        2.61     14.70 o
 -13   2   1        1.40        4.81     10.11 o
 -12   2   1        9.44        2.65      8.88 o
 -11   2   1       76.06       90.35     11.21 o
 -10   2   1       14.78       15.00      7.36 o
  -9   2   1      131.53      114.17     10.64 o
  -8   2   1      105.52       81.81      8.77 o
  -7   2   1       67.96       82.95      8.18 o
  -6   2   1      575.80      625.88     19.53 o
  -5   2   1     3620.73     3601.18     49.10 o
  -4   2   1        0.94       -0.87      2.32 o
  -3   2   1      974.63      969.37     15.59 o
  -2   2   1      661.32      609.28      9.67 o
  -1   2   1        0.98        3.65      2.42 o
   0   2   1       18.11       10.15      2.35 o
   1   2   1       97.98      100.49      6.19 o
   2   2   1       64.94       65.35      5.25 o
   3   2   1        5.09       -1.33      3.22 o
   4   2   1      170.78      183.12      8.55 o
   5   2   1       33.48       39.74      5.56 o
   6   2   1      747.34      675.85     33.19 o
   7   2   1     1061.35     1033.58     26.78 o
   8   2   1       14.33       10.69      5.74 o
   9   2   1      499.66      469.89     22.90 o
  10   2   1      104.58       93.12     14.43 o
  11   2   1        0.95       -0.85      7.23 o
  12   2   1        1.42       18.27     10.86 o
  13   2   1        1.84       -6.06     10.33 o
  14   2   1       21.42       47.30     14.45 o
 -13   3   1       82.28       75.18     14.34 o
 -12   3   1      135.97      133.09     15.73 o
 -11   3   1       56.71       77.81     16.43 o
 -10   3   1      339.02      333.87     21.25 o
  -9   3   1      348.51      338.46     20.65 o
  -8   3   1        7.44       -4.35      6.47 o
  -7   3   1      363.55      334.39     16.65 o
  -6   3   1       46.47       56.90      7.63 o
  -5   3   1     1046.67     1049.01     24.44 o
  -4   3   1      672.32      625.34     23.93 o
  -3   3   1      567.30      533.71     23.88 o
  -2   3   1       15.39       12.81      3.94 o
  -1   3   1      592.87      567.88     15.21 o
   0   3   1      488.04      481.01     10.91 o
   1   3   1      232.11      234.48     11.28 o
   2   3   1     2239.54     2249.35     35.89 o
   3   3   1      220.24      248.92     20.55 o
   4   3   1       54.18       46.02      5.67 o
   5   3   1      365.49      349.43     22.99 o
   6   3   1       22.61       18.87      6.25 o
   7   3   1     1163.54     1121.95     28.36 o
   8   3   1      410.11      408.97     19.54 o
   9   3   1       68.18       50.03      9.35 o
  10   3   1        2.86      -10.47      6.98 o
  11   3   1       35.64       52.93     11.46 o
  12   3   1        0.00       -3.02      9.26 o
  13   3   1       55.21       93.40     20.75 o
 -11   4   1        2.26       12.99     11.15 o
 -10   4   1       27.51       17.44     10.62 o
  -9   4   1       88.42       92.61     13.26 o
  -8   4   1       35.38       43.64     19.03 o
  -7   4   1       47.48       40.11     11.54 o
  -6   4   1        0.61       -3.09     11.04 o
  -5   4   1       14.95        9.05      9.10 o
  -4   4   1      141.24      126.50     13.94 o
  -3   4   1      404.11      399.71     22.64 o
  -2   4   1      174.62      162.33     15.43 o
  -1   4   1        0.00        0.99      4.78 o
   0   4   1      618.95      657.25     34.13 o
   1   4   1       81.45       96.26      9.84 o
   2   4   1      255.37      242.10     15.33 o
   3   4   1      487.49      469.25     22.76 o
   4   4   1      221.91      225.28     17.73 o
   5   4   1        6.10       -4.02      9.65 o
   6   4   1        6.82        0.23      6.66 o
   7   4   1       17.63       27.17      8.40 o
   8   4   1      141.51      162.15     15.32 o
   9   4   1      122.11      140.52     15.47 o
  10   4   1        6.18       10.42     10.64 o
  11   4   1       20.77       23.43     12.05 o
  -8   5   1        2.25        7.07     13.51 o
  -7   5   1       18.92       11.37     13.84 o
  -6   5   1       14.26       24.73     14.83 o
  -5   5   1       33.64       16.81     10.35 o
  -4   5   1       38.79       29.78     10.97 o
  -3   5   1      198.76      211.43     17.72 o
  -2   5   1        4.87       12.39      8.96 o
  -1   5   1       68.90       82.62     16.42 o
   0   5   1       11.00        0.72     11.45 o
   1   5   1        9.48       11.85     12.04 o
   2   5   1      223.09      253.25     16.83 o
   3   5   1      210.47      250.50     19.11 o
   4   5   1        5.51        5.65      9.60 o
   5   5   1        1.48       -8.76     10.79 o
   6   5   1        8.98        4.04     10.99 o
   7   5   1       29.11       27.12     12.42 o
   8   5   1        0.05      -15.27     12.83 o
 -16   0   2       19.82       -1.38     17.26 o
 -15   0   2        4.33       -7.15     15.20 o
 -14   0   2      137.06      167.77     58.25 o
 -13   0   2        1.69        4.06     13.39 o
 -12   0   2      151.78      147.30     21.48 o
 -11   0   2      140.67      142.37     20.95 o
 -10   0   2      719.96      702.18     34.35 o
  -9   0   2        2.89       -0.88      8.30 o
  -8   0   2      219.74      191.93     18.43 o
  -7   0   2     2282.60     2208.73     53.12 o
  -6   0   2     1274.43     1189.20     29.04 o
  -5   0   2      842.08      776.05     18.38 o
  -4   0   2     1417.95     1293.01     26.19 o
  -3   0   2     2469.36     2309.64     33.19 o
  -2   0   2     1382.71     1351.68     20.04 o
  -1   0   2       94.27       71.61      6.25 o
   0   0   2       41.81       40.44      2.94 o
   1   0   2     1670.69     1592.67     37.52 o
   2   0   2     2153.36     2279.52     76.51 o
   3   0   2       87.65       72.09      8.14 o
   4   0   2     8239.99     8279.36    184.37 o
   5   0   2      121.96      121.18     38.06 o
   6   0   2      624.59      678.25     66.51 o
   7   0   2      508.14      581.51     30.29 o
   8   0   2        5.45      -10.23      6.82 o
   9   0   2      422.61      423.19     46.14 o
  10   0   2      119.37      108.30     17.02 o
  11   0   2       36.12       16.01     12.04 o
  12   0   2       29.81       39.16     15.34 o
  13   0   2       86.40       73.50     18.39 o
  14   0   2        9.22        4.89     12.86 o
  15   0   2       30.24        0.21     14.61 o
 -15   1   2        0.01        0.30     11.69 o
 -14   1   2        2.37       16.05     10.59 o
 -13   1   2      156.06      157.47     16.32 o
 -12   1   2      202.12      205.23     17.29 o
 -11   1   2      155.40      150.34     13.20 o
 -10   1   2        3.65        5.09      6.84 o
  -9   1   2       94.81       87.53     10.44 o
  -8   1   2      147.64      149.85     20.37 o
  -7   1   2      793.29      791.51     29.33 o
  -6   1   2      862.47      868.88     19.69 o
  -5   1   2      239.75      276.47      8.69 o
  -4   1   2     1051.15      996.29     14.91 o
  -3   1   2       41.81       52.91      3.51 o
  -2   1   2     1439.93     1379.26     15.52 o
  -1   1   2    14463.45    14132.78    125.32 o
   0   1   2     4143.42     3890.94     36.02 o
   1   1   2        1.52       -2.97      1.98 o
   2   1   2     5569.39     5693.23     69.05 o
   3   1   2      501.38      474.38     13.18 o
   4   1   2      813.61      770.97     15.74 o
   5   1   2     1142.22     1195.54     22.41 o
   6   1   2     2874.32     2973.63     51.88 o
   7   1   2      349.56      360.95     25.40 o
   8   1   2       68.70       41.47      8.97 o
   9   1   2       43.01       37.36      8.13 o
  10   1   2      109.87      109.81     13.96 o
  11   1   2      665.13      603.99     26.68 o
  12   1   2       21.31       -0.25      8.07 o
  13   1   2        0.00        1.61      8.83 o
  14   1   2       40.59       47.33     15.15 o
  15   1   2       20.48       22.00     13.96 o
 -15   2   2        0.02       -6.48     12.29 o
 -14   2   2        6.73       19.25     13.37 o
 -13   2   2        0.04       -3.02     10.34 o
 -12   2   2       26.61       11.42     12.12 o
 -11   2   2       19.47       14.07      8.42 o
 -10   2   2       32.04       16.82     12.00 o
  -9   2   2       52.76       52.15      8.39 o
  -8   2   2       74.62       89.24      9.39 o
  -7   2   2      393.17      395.49     15.09 o
  -6   2   2      147.03      146.88      9.20 o
  -5   2   2        4.57       13.49      3.53 o
  -4   2   2      235.06      249.32      7.35 o
  -3   2   2        3.74        3.23      2.93 o
  -2   2   2      581.44      561.03     12.06 o
  -1   2   2       87.44       89.03      4.06 o
   0   2   2       35.22       42.70      4.56 o
   1   2   2      501.68      508.28      9.10 o
   2   2   2      513.64      538.54     11.50 o
   3   2   2      288.29      306.47      9.99 o
   4   2   2       37.05       40.86      4.03 o
   5   2   2       24.00       18.73      4.45 o
   6   2   2      103.88       90.23      8.36 o
   7   2   2      101.50       81.99      8.92 o
   8   2   2      471.47      453.53     19.54 o
   9   2   2       50.15       46.40      8.43 o
  10   2   2       62.45       69.11      9.90 o
  11   2   2       42.87       31.05      8.94 o
  12   2   2        1.23        2.45      9.52 o
  13   2   2       39.39       25.37     19.57 o
  14   2   2        0.00       14.89     12.00 o
 -13   3   2        1.48       -6.66      9.97 o
 -12   3   2        9.72       14.43     10.33 o
 -11   3   2        3.21       -4.52      8.30 o
 -10   3   2        3.89        4.66      8.06 o
  -9   3   2        4.81        2.92      8.86 o
  -8   3   2       11.55        8.11      7.04 o
  -7   3   2        0.25       -0.78      5.86 o
  -6   3   2        4.82        6.33      5.69 o
  -5   3   2        0.55       -6.19      6.36 o
  -4   3   2       15.92       17.70      4.37 o
  -3   3   2       11.98        9.17      3.01 o
  -2   3   2      479.05      495.68     10.79 o
  -1   3   2      490.21      486.35     11.72 o
   0   3   2      121.49      127.13      5.99 o
   1   3   2        2.41        5.64      4.92 o
   2   3   2        5.49        5.63      3.75 o
   3   3   2        0.54        8.58      6.46 o
   4   3   2      185.25      208.30     10.04 o
   5   3   2        4.87        1.55      5.01 o
   6   3   2       41.53       47.42     11.80 o
   7   3   2       12.49        7.96      7.39 o
   8   3   2        9.10        1.96      7.39 o
   9   3   2        3.96       -5.95      6.87 o
  10   3   2        0.30       -5.28      8.10 o
  11   3   2        0.41      -10.24      8.32 o
  12   3   2       17.62       13.36     10.57 o
  13   3   2        0.00        2.53     10.46 o
 -11   4   2        3.29       -6.56     10.30 o
 -10   4   2        2.32       11.47      9.86 o
  -9   4   2        0.53       18.42     10.16 o
  -8   4   2        2.24        5.27      8.14 o
  -7   4   2       10.43       -2.36      7.88 o
  -6   4   2       47.73       31.86      7.94 o
  -5   4   2        8.06        0.16      5.60 o
  -4   4   2        0.39       -2.54     11.71 o
  -3   4   2        0.08        9.32      7.84 o
  -2   4   2       33.25       30.67     10.63 o
  -1   4   2       18.27       14.39      6.87 o
   0   4   2      130.98      120.95     10.20 o
   1   4   2      176.60      168.13     17.76 o
   2   4   2      194.85      218.28     19.81 o
   3   4   2        0.53      -13.59      9.06 o
   4   4   2        5.07        6.44      8.24 o
   5   4   2        3.22        4.60      9.51 o
   6   4   2        0.29       11.31      7.71 o
   7   4   2        1.67       -1.26      7.21 o
   8   4   2        2.25       -2.26     14.59 o
   9   4   2        0.23        2.42      9.09 o
  10   4   2       29.02       26.36     11.57 o
  11   4   2        6.36       26.19     12.14 o
  -8   5   2        1.67        2.77     12.94 o
  -7   5   2        2.70        3.24     19.90 o
  -6   5   2        1.62       -0.50     12.29 o
  -5   5   2        0.31       33.32     12.71 o
  -4   5   2      103.79      109.59     25.37 o
  -3   5   2      444.72      457.94     23.93 o
  -2   5   2       65.98       49.61     11.10 o
  -1   5   2        1.34       13.73     11.56 o
   0   5   2        0.04       -3.67     15.32 o
   1   5   2       88.91       88.76     21.06 o
   2   5   2      211.99      215.67     16.21 o
   3   5   2       65.48       84.54     13.17 o
   4   5   2        0.36       11.52     10.13 o
   5   5   2       26.47       14.58     11.47 o
   6   5   2       28.52       32.23     13.27 o
   7   5   2        7.81       -5.17     11.52 o
   8   5   2       17.87       66.74     18.32 o
 -15   1   3        5.01       -9.21     11.73 o
 -14   1   3        0.47        0.04      9.74 o
 -13   1   3        0.01        7.95      9.43 o
 -12   1   3      181.50      165.63     14.91 o
 -11   1   3      359.25      384.55     19.93 o
 -10   1   3        1.82       -1.27      6.56 o
  -9   1   3       77.53       84.97      9.75 o
  -8   1   3        4.62        4.31      5.55 o
  -7   1   3       28.30       26.19      5.03 o
  -6   1   3      149.20      130.70      7.32 o
  -5   1   3        7.82        9.31      3.45 o
  -4   1   3       21.61       17.54      3.14 o
  -3   1   3      513.38      468.58      8.34 o
  -2   1   3      206.95      188.09      4.87 o
  -1   1   3     6663.80     6534.34     57.38 o
   0   1   3     3198.17     3092.80     28.42 o
   1   1   3    11266.18    11009.11    114.06 o
   2   1   3       88.10      101.02      4.70 o
   3   1   3      268.69      308.65      8.73 o
   4   1   3       66.85       80.25      6.49 o
   5   1   3     1883.31     1972.06     40.63 o
   6   1   3     1258.37     1389.12     33.13 o
   7   1   3        9.27        8.12     13.69 o
   8   1   3      434.39      461.13     35.83 o
   9   1   3      120.84      161.88     14.76 o
  10   1   3      128.93      110.13     12.23 o
  11   1   3       98.98      109.27     12.78 o
  12   1   3        0.07      -10.79      7.20 o
  13   1   3        1.98        9.50      9.36 o
  14   1   3        3.64       11.94     10.13 o
  15   1   3       27.46       29.32     14.18 o
 -15   2   3       13.14        4.48     13.07 o
 -14   2   3       10.06       21.12     12.72 o
 -13   2   3       35.06       40.83     12.28 o
 -12   2   3       10.87       15.01      9.92 o
 -11   2   3      139.65      152.30     14.73 o
 -10   2   3      162.80      206.06     20.84 o
  -9   2   3       36.56       28.53      7.49 o
  -8   2   3      263.30      269.85     21.42 o
  -7   2   3       34.68       22.43      5.36 o
  -6   2   3       79.04       95.30      6.96 o
  -5   2   3      243.06      243.88      8.48 o
  -4   2   3       40.69       34.13      4.04 o
  -3   2   3       58.72       64.93      3.55 o
  -2   2   3      583.84      538.47     10.66 o
  -1   2   3      765.88      732.37     11.33 o
   0   2   3       42.33       49.03      4.42 o
   1   2   3      185.66      200.48      5.66 o
   2   2   3      770.67      767.63     14.76 o
   3   2   3      200.11      208.06      6.04 o
   4   2   3     1129.42     1141.22     19.76 o
   5   2   3       98.03       98.86      7.86 o
   6   2   3       11.72       10.71      5.23 o
   7   2   3      433.42      436.02     17.59 o
   8   2   3      280.16      263.12     15.46 o
   9   2   3      181.87      180.31     14.27 o
  10   2   3      232.13      245.57     18.91 o
  11   2   3       12.90       17.54      9.84 o
  12   2   3        2.31       -4.63      9.88 o
  13   2   3       60.49       37.74     13.82 o
  14   2   3        2.26       31.68     12.98 o
 -13   3   3        5.70      -13.21     10.30 o
 -12   3   3       33.18       36.58     13.48 o
 -11   3   3       15.34       13.48      9.54 o
 -10   3   3       20.86       25.39      9.59 o
  -9   3   3      285.81      311.63     18.37 o
  -8   3   3      173.80      178.60     14.94 o
  -7   3   3      248.34      221.41     13.85 o
  -6   3   3      232.93      236.77     11.53 o
  -5   3   3        3.98        5.20      5.12 o
  -4   3   3      152.02      134.75     10.46 o
  -3   3   3      317.55      288.54      8.88 o
  -2   3   3       74.47       62.52      4.86 o
  -1   3   3      291.04      311.26     16.58 o
   0   3   3      177.55      166.35      8.13 o
   1   3   3       26.35       42.91      5.41 o
   2   3   3      312.70      294.47     16.75 o
   3   3   3      667.33      695.79     17.72 o
   4   3   3      317.20      305.41     11.92 o
   5   3   3      142.01      158.69     12.04 o
   6   3   3      238.47      249.55     15.10 o
   7   3   3      200.08      212.50     15.33 o
   8   3   3       26.80       26.61      8.85 o
   9   3   3        8.51        6.96      7.34 o
  10   3   3        0.28        5.98      8.73 o
  11   3   3      134.98      157.72     16.41 o
  12   3   3        7.32       20.66     11.44 o
  13   3   3        0.02       -6.87     11.04 o
 -11   4   3       75.29       78.14     21.14 o
 -10   4   3      165.23      159.14     17.30 o
  -9   4   3       34.19       27.56     14.76 o
  -8   4   3        0.11        4.13      7.99 o
  -7   4   3       53.68       57.89      9.99 o
  -6   4   3       14.52       20.59      7.46 o
  -5   4   3      723.81      714.72     30.79 o
  -4   4   3      844.53      795.50     29.78 o
  -3   4   3       12.09       10.49      8.09 o
  -2   4   3      431.71      387.79     28.75 o
  -1   4   3      100.83       94.55     10.97 o
   0   4   3      199.88      203.88      8.83 o
   1   4   3      667.66      720.06     50.76 o
   2   4   3      393.60      411.14     29.91 o
   3   4   3      118.09       95.27     15.16 o
   4   4   3        0.52        8.31     11.38 o
   5   4   3        0.58        3.89      5.29 o
   6   4   3        5.57        6.97      8.62 o
   7   4   3      330.60      348.84     28.06 o
   8   4   3      452.40      452.60     22.66 o
   9   4   3        1.16        6.69      9.68 o
  10   4   3       22.79       29.28     11.58 o
  11   4   3        6.76       -2.99     10.73 o
  -8   5   3        3.40        2.85     13.65 o
  -7   5   3       27.20       29.95     15.45 o
  -6   5   3        0.41       -3.18     11.84 o
  -5   5   3        3.07       11.19     12.72 o
  -4   5   3       16.80       17.20     11.96 o
  -3   5   3       57.11       82.49     14.63 o
  -2   5   3       23.75       32.43     11.27 o
  -1   5   3        1.94       16.85     12.44 o
   0   5   3       66.80       67.82     15.92 o
   1   5   3        5.23        5.23      7.82 o
   2   5   3       35.48       41.18     11.35 o
   3   5   3        0.38        1.77      9.45 o
   4   5   3       13.07        9.99     12.27 o
   5   5   3       15.48        8.55     11.21 o
   6   5   3        3.77        0.57     11.02 o
   7   5   3       16.96       10.24     12.69 o
   8   5   3       17.29       54.25     16.59 o
 -16   0   4        1.88      -22.45     14.96 o
 -15   0   4        0.01       -4.66     14.22 o
 -14   0   4       74.24       48.25     18.45 o
 -13   0   4      113.80      165.06     31.33 o
 -12   0   4      198.29      169.17     23.42 o
 -11   0   4        0.08        8.72     11.14 o
 -10   0   4        6.78        5.08     12.88 o
  -9   0   4       54.65       72.45     12.17 o
  -8   0   4      919.39      913.33     30.72 o
  -7   0   4     3120.88     3147.47     61.49 o
  -6   0   4      548.18      524.53     18.07 o
  -5   0   4      830.89      846.06     19.63 o
  -4   0   4     2289.38     2382.93     35.98 o
  -3   0   4      280.59      264.46      8.59 o
  -2   0   4    39759.70    37939.50    468.42 o
  -1   0   4     6398.86     6562.70     91.94 o
   0   0   4     6419.12     6340.61     88.64 o
   1   0   4     1267.10     1300.95     27.60 o
   2   0   4      303.52      275.24     13.44 o
   3   0   4      171.07      191.28     13.05 o
   4   0   4     1585.63     1555.76     44.04 o
   5   0   4     2208.08     2156.11     83.81 o
   6   0   4      577.82      638.80     29.16 o
   7   0   4       20.82       23.84     13.46 o
   8   0   4      477.51      367.94     35.76 o
   9   0   4        9.49        0.00     13.07 o
  10   0   4     1181.29     1096.65     44.80 o
  11   0   4      295.22      303.43     42.48 o
  12   0   4        7.65        0.01     17.88 o
  13   0   4       56.41       62.63     16.80 o
  14   0   4        0.02        1.85     13.95 o
  15   0   4        0.09       -6.79     14.11 o
 -15   1   4       32.22       29.90     13.80 o
 -14   1   4       74.94       90.46     13.87 o
 -13   1   4       41.96       50.20     11.52 o
 -12   1   4       54.95       62.67     13.15 o
 -11   1   4      106.49      129.95     12.54 o
 -10   1   4       55.63       51.43      8.91 o
  -9   1   4       62.57       63.19      8.74 o
  -8   1   4      575.46      553.19     18.54 o
  -7   1   4       89.28      122.96      9.49 o
  -6   1   4       34.30       15.86      6.21 o
  -5   1   4     2822.01     2953.20     36.55 o
  -4   1   4      142.12      152.15      5.74 o
  -3   1   4     1993.34     2009.62     22.37 o
  -2   1   4     3974.48     3939.69     37.71 o
  -1   1   4     8486.95     8416.83     73.51 o
   0   1   4    10925.73    10582.57     91.11 o
   1   1   4      113.09      109.40      4.37 o
   2   1   4     4679.60     4602.16     54.07 o
   3   1   4      310.58      290.18      8.81 o
   4   1   4      349.74      345.42     12.49 o
   5   1   4      208.78      219.60     28.53 o
   6   1   4        8.39       -6.21      8.08 o
   7   1   4       93.27      103.79     13.84 o
   8   1   4       41.15       45.09     11.81 o
   9   1   4       14.51       32.13      9.38 o
  10   1   4      551.48      548.92     28.03 o
  11   1   4       26.60       13.05      8.98 o
  12   1   4      163.50      156.43     15.31 o
  13   1   4        7.39       17.37      9.71 o
  14   1   4       16.13       28.23     11.35 o
  15   1   4       34.28       31.75     13.97 o
 -15   2   4        0.04       -2.23     13.01 o
 -14   2   4        0.12      -11.72     10.14 o
 -13   2   4        1.88       -2.21      9.37 o
 -12   2   4       57.90       34.78     11.21 o
 -11   2   4       68.81       77.02     10.87 o
 -10   2   4      159.98      161.04     13.38 o
  -9   2   4       42.14       48.96     11.33 o
  -8   2   4       56.31       51.43      9.26 o
  -7   2   4        1.69        1.94      4.33 o
  -6   2   4       39.27       38.37      5.49 o
  -5   2   4      271.25      297.98     15.28 o
  -4   2   4      862.78      893.07     17.60 o
  -3   2   4      219.17      237.77      6.92 o
  -2   2   4       19.08       12.23      2.61 o
  -1   2   4      758.30      787.56     14.17 o
   0   2   4       96.98      105.31      4.39 o
   1   2   4     1152.10     1274.18     17.14 o
   2   2   4     3620.68     3573.91     43.89 o
   3   2   4       11.59       11.19      3.47 o
   4   2   4     1333.32     1418.97     38.87 o
   5   2   4      419.21      450.83     14.80 o
   6   2   4      176.81      184.43     15.59 o
   7   2   4       80.11       74.22      9.07 o
   8   2   4      309.83      277.89     29.69 o
   9   2   4       61.92       65.08     11.04 o
  10   2   4      302.88      275.29     20.30 o
  11   2   4       92.71       61.11     12.68 o
  12   2   4        0.24        9.56     10.77 o
  13   2   4        8.95       20.47     12.11 o
  14   2   4       20.30       17.98     12.81 o
 -13   3   4       13.29       15.99     12.99 o
 -12   3   4        6.61        3.29     13.26 o
 -11   3   4       23.41       25.52     10.13 o
 -10   3   4       16.70        5.84      8.49 o
  -9   3   4       30.55       20.76      8.46 o
  -8   3   4      134.42      120.74     11.70 o
  -7   3   4       19.48       15.60      6.94 o
  -6   3   4       17.30       22.10      4.86 o
  -5   3   4       23.63       18.07      4.63 o
  -4   3   4      110.44      129.55      8.83 o
  -3   3   4       12.74       14.41      3.59 o
  -2   3   4      229.53      227.78     10.82 o
  -1   3   4       68.15       68.40      5.53 o
   0   3   4      421.72      461.44     14.92 o
   1   3   4      362.34      386.94      9.02 o
   2   3   4       28.95       28.14      4.75 o
   3   3   4        1.52        1.42      3.81 o
   4   3   4      223.97      238.15     10.53 o
   5   3   4       27.31       23.63      6.70 o
   6   3   4      305.69      283.60     36.13 o
   7   3   4       70.18       61.73     16.09 o
   8   3   4      153.20      125.03     12.97 o
   9   3   4        2.40        3.98      7.79 o
  10   3   4        0.89      -11.92      7.95 o
  11   3   4        0.50      -10.44      9.10 o
  12   3   4        2.04       11.87     17.66 o
  13   3   4        0.80       -2.40     11.48 o
 -11   4   4        0.36      -15.17     10.11 o
 -10   4   4        5.14       11.85     10.47 o
  -9   4   4        0.21       -0.51      8.79 o
  -8   4   4        1.47        0.95     17.42 o
  -7   4   4       34.37       21.88     10.27 o
  -6   4   4       34.05       33.76      8.65 o
  -5   4   4      259.03      257.17     20.76 o
  -4   4   4      788.08      748.87     36.63 o
  -3   4   4       14.10        0.88      8.16 o
  -2   4   4        6.14        0.19      7.06 o
  -1   4   4        0.57        1.38      6.28 o
   0   4   4        0.29        5.96      6.30 o
   1   4   4      189.17      155.52     16.95 o
   2   4   4      128.78      136.57     15.98 o
   3   4   4        5.49      -10.56      8.60 o
   4   4   4       36.05       35.89     13.02 o
   5   4   4       67.89       78.50     18.65 o
   6   4   4      146.72      143.91     20.27 o
   7   4   4      115.15      121.22     14.57 o
   8   4   4      173.33      206.37     17.48 o
   9   4   4        0.65       -6.28      8.96 o
  10   4   4        0.95        6.60     10.07 o
  11   4   4        7.92       12.02     11.38 o
  -8   5   4       45.57       43.24     20.07 o
  -7   5   4        2.91       15.34     20.40 o
  -6   5   4       47.96       53.20     16.47 o
  -5   5   4       31.01       38.17     27.39 o
  -4   5   4        1.37      -10.58     10.36 o
  -3   5   4       24.61       28.91     11.74 o
  -2   5   4        3.54       -0.60      9.56 o
  -1   5   4       70.45      112.37     28.64 o
   0   5   4      205.59      221.39     27.79 o
   1   5   4      261.18      271.49     30.21 o
   2   5   4        1.51       22.39      9.64 o
   3   5   4       54.11       63.04     12.49 o
   4   5   4        7.99       13.06     11.55 o
   5   5   4       86.69       91.70     16.81 o
   6   5   4       98.31       95.34     16.05 o
   7   5   4       14.50       27.92     12.77 o
   8   5   4        1.58       25.42     16.07 o
 -15   1   5        5.99       17.36     13.57 o
 -14   1   5        6.59        4.62      9.73 o
 -13   1   5        0.00        6.40      9.16 o
 -12   1   5        2.84       -7.69      7.55 o
 -11   1   5        2.75      -11.19     10.60 o
 -10   1   5       32.20       42.44     11.67 o
  -9   1   5      265.96      300.25     32.41 o
  -8   1   5      174.51      196.60     14.52 o
  -7   1   5      545.01      566.11     16.63 o
  -6   1   5     1025.68     1148.05     20.33 o
  -5   1   5      406.67      382.36     13.82 o
  -4   1   5       35.29       37.20      3.99 o
  -3   1   5     2580.64     2626.88     28.33 o
  -2   1   5        7.36       11.95      2.58 o
  -1   1   5     4677.44     4416.75     42.37 o
   0   1   5        0.49        3.87      2.20 o
   1   1   5     2366.14     2256.49     28.45 o
   2   1   5      554.22      570.74     11.91 o
   3   1   5     2999.81     3133.02     54.76 o
   4   1   5     1607.69     1708.76     32.16 o
   5   1   5     1332.37     1366.47     35.92 o
   6   1   5      167.42      166.94     13.86 o
   7   1   5       26.14       31.91     10.06 o
   8   1   5       62.93       79.84     14.13 o
   9   1   5     1000.08     1013.49     42.04 o
  10   1   5        0.49       -9.66      8.60 o
  11   1   5      134.86      134.51     16.34 o
  12   1   5       14.68       20.83      9.50 o
  13   1   5       13.48       16.59      9.84 o
  14   1   5        0.02       -5.33      9.45 o
  15   1   5       13.84      -10.34     13.76 o
 -15   2   5        3.19        6.16     13.50 o
 -14   2   5        0.24       19.90     12.90 o
 -13   2   5       77.83      117.84     15.48 o
 -12   2   5      250.94      231.99     19.82 o
 -11   2   5        0.42       -3.78      7.49 o
 -10   2   5      378.65      398.06     19.83 o
  -9   2   5      276.02      277.04     15.68 o
  -8   2   5        7.09        2.92      5.39 o
  -7   2   5      658.71      698.20     16.83 o
  -6   2   5       93.78       75.91      6.42 o
  -5   2   5      185.35      189.18      8.14 o
  -4   2   5        9.82        8.29      3.51 o
  -3   2   5       64.87       60.61      4.34 o
  -2   2   5        9.40        9.69      2.61 o
  -1   2   5     1207.11     1203.47     14.95 o
   0   2   5     1197.93     1131.03     13.87 o
   1   2   5      331.98      337.20      7.47 o
   2   2   5     2047.26     2254.49     30.02 o
   3   2   5     3117.02     3182.00     40.94 o
   4   2   5       29.17       26.71      5.24 o
   5   2   5      756.17      784.41     22.76 o
   6   2   5      258.62      262.46     13.87 o
   7   2   5      166.74      163.94     12.07 o
   8   2   5      210.59      232.93     17.74 o
   9   2   5       23.54       26.79      9.04 o
  10   2   5        1.08       -8.19      7.91 o
  11   2   5        6.83        8.72     19.99 o
  12   2   5        2.83       -6.66     10.54 o
  13   2   5        2.51      -12.54      9.73 o
  14   2   5        7.29       -3.27     11.76 o
 -13   3   5        1.77      -18.72     13.51 o
 -12   3   5      143.44      156.46     17.24 o
 -11   3   5      132.24      160.78     15.28 o
 -10   3   5       43.21       49.40     10.42 o
  -9   3   5        4.82        7.36      7.75 o
  -8   3   5        1.92       -9.60      6.40 o
  -7   3   5       61.63       50.87      8.60 o
  -6   3   5      215.35      235.73     10.11 o
  -5   3   5      627.99      634.53     16.67 o
  -4   3   5       79.97       97.56      8.90 o
  -3   3   5      200.21      197.66      7.91 o
  -2   3   5      168.89      132.38      9.66 o
  -1   3   5       25.41       18.28      4.44 o
   0   3   5     1719.65     1744.56     25.34 o
   1   3   5      774.73      785.42     15.27 o
   2   3   5       28.62       16.24      3.71 o
   3   3   5       56.91       44.71      5.64 o
   4   3   5        0.15       -7.00      6.10 o
   5   3   5       72.09       58.27      8.93 o
   6   3   5      770.17      749.14     24.50 o
   7   3   5      487.35      487.31     21.80 o
   8   3   5       57.91       58.50     10.46 o
   9   3   5        0.16       -1.09      7.89 o
  10   3   5       96.93      109.67     19.55 o
  11   3   5        1.32        7.86     10.61 o
  12   3   5       58.10       53.48     14.35 o
  13   3   5       25.41       11.76     14.11 o
 -11   4   5        1.81        6.94     18.97 o
 -10   4   5        2.79       21.48     11.13 o
  -9   4   5       20.01       17.52      9.80 o
  -8   4   5        0.09       -1.92      8.44 o
  -7   4   5      113.78      110.31     14.55 o
  -6   4   5       18.92       11.57     10.53 o
  -5   4   5       15.38       21.66      7.28 o
  -4   4   5        0.05       18.09     12.32 o
  -3   4   5      261.46      252.85     19.31 o
  -2   4   5       35.47       44.63     10.82 o
  -1   4   5      115.88      125.82     12.24 o
   0   4   5       50.66       40.18      7.75 o
   1   4   5        0.79       -3.79      4.76 o
   2   4   5      100.84      115.80     13.39 o
   3   4   5       53.23       46.84     13.45 o
   4   4   5       49.02       67.55      7.95 o
   5   4   5      105.52      148.78     20.84 o
   6   4   5        1.76        6.11      7.87 o
   7   4   5        2.13       19.79      9.17 o
   8   4   5        5.89       12.54     10.74 o
   9   4   5        0.40        4.01      9.27 o
  10   4   5       15.66        4.85     10.25 o
  11   4   5       53.41       71.22     15.49 o
  -8   5   5       22.55       34.36     17.34 o
  -7   5   5       10.08       37.15     15.80 o
  -6   5   5       15.03       27.31     14.65 o
  -5   5   5      456.47      461.37     32.75 o
  -4   5   5      133.03      121.18     21.04 o
  -3   5   5      120.21      106.89     20.57 o
  -2   5   5       70.52       69.33     15.07 o
  -1   5   5        0.84       19.53     37.29 o
   0   5   5      109.09      113.28     24.77 o
   1   5   5      250.63      274.39     30.75 o
   2   5   5        3.84        8.63     16.14 o
   3   5   5       68.82       82.81     26.23 o
   4   5   5       12.73       36.20     22.88 o
   5   5   5        4.27      -21.29     16.33 o
   6   5   5        9.39        5.57     13.27 o
   7   5   5       73.85       85.44     21.24 o
 -15   0   6       58.17       72.67     26.53 o
 -14   0   6       81.32       85.86     30.76 o
 -13   0   6       10.11        0.56     13.46 o
 -12   0   6      258.25      309.31     30.17 o
 -11   0   6        2.50        9.58     16.15 o
 -10   0   6        5.53        8.15      9.52 o
  -9   0   6      152.92      128.37     15.21 o
  -8   0   6       36.04       44.34     10.11 o
  -7   0   6      105.14      124.52     24.03 o
  -6   0   6     1711.04     1737.85     38.53 o
  -5   0   6      114.42      113.30     13.76 o
  -4   0   6     6570.02     6629.91     97.48 o
  -3   0   6     8346.58     7980.22    104.14 o
  -2   0   6    25177.51    25031.84    341.40 o
  -1   0   6     1094.90     1099.16     20.17 o
   0   0   6      596.21      588.05     13.03 o
   1   0   6      419.81      408.96     12.05 o
   2   0   6     2306.88     2296.26     62.12 o
   3   0   6      734.41      655.61     24.85 o
   4   0   6      852.92     1013.08     47.67 o
   5   0   6      348.66      350.64     29.99 o
   6   0   6     2320.56     2527.89     99.58 o
   7   0   6      165.78      208.00     26.91 o
   8   0   6      409.78      369.09     36.91 o
   9   0   6      628.60      709.73     49.21 o
  10   0   6      476.98      455.98     45.75 o
  11   0   6       19.86       27.68     19.99 o
  12   0   6       64.17       73.11     17.40 o
  13   0   6       13.97       22.58     14.38 o
  14   0   6       31.72       27.07     27.11 o
  15   0   6       26.21       16.20     31.72 o
 -15   1   6        1.89        5.48     13.43 o
 -14   1   6       21.55       23.36     16.37 o
 -13   1   6        3.28        1.23      9.14 o
 -12   1   6       55.55       55.59     10.86 o
 -11   1   6       60.96       33.41      9.34 o
 -10   1   6      109.01      114.77     12.40 o
  -9   1   6       16.92       11.99      6.74 o
  -8   1   6      384.96      393.61     16.25 o
  -7   1   6      411.55      391.39     15.70 o
  -6   1   6      393.66      394.85     16.66 o
  -5   1   6      338.01      291.74     12.30 o
  -4   1   6      525.30      501.36     10.70 o
  -3   1   6     1837.26     1925.71     23.40 o
  -2   1   6     1497.65     1416.44     18.50 o
  -1   1   6        0.51        0.46      2.61 o
   0   1   6      289.45      307.94      6.24 o
   1   1   6       58.31       65.00      4.86 o
   2   1   6      868.36      886.45     16.10 o
   3   1   6       69.17       73.67      7.60 o
   4   1   6     1775.04     1692.53     40.74 o
   5   1   6       23.61       23.07      8.25 o
   6   1   6      399.18      435.38     28.24 o
   7   1   6       18.38       10.07     14.99 o
   8   1   6      239.87      232.78     21.07 o
   9   1   6      323.45      301.26     39.02 o
  10   1   6      259.54      267.92     23.73 o
  11   1   6       26.57       21.91     13.41 o
  12   1   6        3.69        5.27      9.97 o
  13   1   6       33.09       35.57     11.44 o
  14   1   6        1.08       -0.83     11.97 o
  15   1   6       30.40       27.54     18.18 o
 -14   2   6       11.02       -4.95     10.92 o
 -13   2   6        4.75       11.47     10.35 o
 -12   2   6      150.11      172.89     17.98 o
 -11   2   6       24.18       16.68      8.41 o
 -10   2   6      236.47      286.48     17.09 o
  -9   2   6      269.17      271.19     15.69 o
  -8   2   6      147.88      165.13     10.84 o
  -7   2   6        2.95        0.15      4.44 o
  -6   2   6      200.82      195.79      9.45 o
  -5   2   6      259.20      290.30      9.59 o
  -4   2   6      220.34      227.70      8.64 o
  -3   2   6       38.01       35.57      4.01 o
  -2   2   6        3.59        6.39      3.22 o
  -1   2   6     3211.30     3286.13     38.62 o
   0   2   6     3032.98     3065.59     32.64 o
   1   2   6       41.55       38.28      3.44 o
   2   2   6     1096.00     1023.11     16.79 o
   3   2   6     1455.80     1580.78     25.99 o
   4   2   6      387.52      417.39     16.65 o
   5   2   6        0.74       -2.14      5.33 o
   6   2   6      434.98      390.86     26.04 o
   7   2   6       10.58        0.68      7.93 o
   8   2   6      248.88      241.64     17.29 o
   9   2   6       11.99       10.27      8.49 o
  10   2   6        0.83        1.78     13.92 o
  11   2   6      153.29      129.28     20.85 o
  12   2   6       15.73        2.20      9.68 o
  13   2   6        1.22       -0.35     10.91 o
  14   2   6       11.98       17.60     14.57 o
 -13   3   6        1.05      -11.12     14.96 o
 -12   3   6        0.06        6.95     10.29 o
 -11   3   6       13.02        1.58      8.66 o
 -10   3   6       63.59       70.01     11.34 o
  -9   3   6        9.29       15.36      8.64 o
  -8   3   6       49.20       11.95      8.15 o
  -7   3   6        0.53       -3.35      5.63 o
  -6   3   6      101.79      100.48      8.29 o
  -5   3   6      206.80      209.88      8.76 o
  -4   3   6       93.70      106.14      8.61 o
  -3   3   6      210.70      228.63      8.68 o
  -2   3   6        8.27        8.93      4.41 o
  -1   3   6      111.13      116.85      6.36 o
   0   3   6        4.16        4.95      3.28 o
   1   3   6      147.38      150.04      6.79 o
   2   3   6        1.62        2.61      3.55 o
   3   3   6        0.14       -1.84      4.22 o
   4   3   6       43.49       45.84      6.47 o
   5   3   6       35.91       27.51      7.20 o
   6   3   6       68.80       85.97     12.22 o
   7   3   6      243.43      268.26     18.06 o
   8   3   6        0.00      -10.69      7.12 o
   9   3   6        1.86        6.38      8.99 o
  10   3   6       36.59       21.60     13.02 o
  11   3   6       10.49       -4.97     17.49 o
  12   3   6        0.35       -5.84     10.58 o
  13   3   6        4.51      -17.69     13.41 o
 -11   4   6        7.79       24.59     13.42 o
 -10   4   6        5.95       -2.67     10.03 o
  -9   4   6       12.06       24.91     11.27 o
  -8   4   6        4.14       10.81     13.44 o
  -7   4   6       20.74       21.56     11.54 o
  -6   4   6       65.32       71.65      9.93 o
  -5   4   6       95.32       92.93      9.94 o
  -4   4   6        0.23       -0.71      8.18 o
  -3   4   6      207.89      231.46     16.95 o
  -2   4   6       47.57       22.88     11.30 o
  -1   4   6      291.37      286.36     17.03 o
   0   4   6      246.98      230.87     13.88 o
   1   4   6       39.13       47.61      9.46 o
   2   4   6        6.17       -2.36      6.35 o
   3   4   6       21.24       17.42      9.66 o
   4   4   6       25.12       17.79      7.05 o
   5   4   6        2.27       17.25      8.02 o
   6   4   6        9.61       10.35      8.14 o
   7   4   6       20.17       31.29     10.90 o
   8   4   6        6.92       -9.53      9.14 o
   9   4   6       21.72       41.77     13.47 o
  10   4   6        1.08        6.55     25.10 o
  -8   5   6       12.01       42.17     16.98 o
  -7   5   6        7.99       32.57     16.34 o
  -6   5   6        8.10       15.60     21.15 o
  -5   5   6      253.84      251.08     24.96 o
  -4   5   6      103.07       85.98     22.53 o
  -3   5   6        0.14        3.91     11.13 o
  -2   5   6       13.59       18.20     11.61 o
  -1   5   6        7.36      -16.88     17.21 o
   0   5   6       47.35       38.87     23.83 o
   1   5   6      165.50      168.70     25.51 o
   2   5   6       25.09       18.65     21.16 o
   3   5   6       33.99       41.28     20.79 o
   4   5   6       67.06       51.00     24.06 o
   5   5   6       63.03       40.37     32.68 o
   6   5   6        0.04       -2.69     28.45 o
   7   5   6       35.48       53.61     42.10 o
 -15   1   7        0.25        7.67     13.17 o
 -14   1   7       19.40       22.91      9.90 o
 -13   1   7      171.81      179.52     16.47 o
 -12   1   7        5.42       19.92      9.54 o
 -11   1   7      388.74      372.37     20.20 o
 -10   1   7      334.73      327.00     17.96 o
  -9   1   7        2.62        3.31      6.59 o
  -8   1   7      151.42      146.77     10.36 o
  -7   1   7       40.77       38.46      6.52 o
  -6   1   7       42.54       27.49      5.79 o
  -5   1   7      264.75      238.98      9.36 o
  -4   1   7        4.19       -0.76      3.32 o
  -3   1   7       18.59       16.88      3.32 o
  -2   1   7      159.43      155.25      4.60 o
  -1   1   7     3449.79     3504.30     36.82 o
   0   1   7       14.35       14.29      3.40 o
   1   1   7     4745.31     4653.21     59.33 o
   2   1   7     2823.65     2962.91     44.37 o
   3   1   7      157.93      176.28      9.87 o
   4   1   7      402.42      492.39     21.27 o
   5   1   7      271.57      282.13     22.18 o
   6   1   7      146.77      148.34     13.81 o
   7   1   7      101.74       83.61     13.41 o
   8   1   7      116.84      118.03     22.68 o
   9   1   7       92.58       80.26     15.36 o
  10   1   7       31.94       15.19     11.42 o
  11   1   7       16.17       -5.32     11.31 o
  12   1   7        0.17        0.66     10.20 o
  13   1   7       50.84       60.46     12.45 o
  14   1   7       13.19       21.41     13.07 o
 -14   2   7        7.27        2.20     11.00 o
 -13   2   7        5.59       10.87     10.87 o
 -12   2   7       89.58      102.70     14.60 o
 -11   2   7       12.71       14.50      9.03 o
 -10   2   7       46.73       49.86     12.58 o
  -9   2   7      131.22      124.94     15.57 o
  -8   2   7      132.04      129.12      9.97 o
  -7   2   7        5.86        4.57      6.22 o
  -6   2   7        0.20        2.78      4.19 o
  -5   2   7        9.23        7.75      4.05 o
  -4   2   7      126.16      153.08      8.99 o
  -3   2   7        5.38        5.68      2.88 o
  -2   2   7        8.61       -2.11      4.18 o
  -1   2   7      136.34      126.33      6.41 o
   0   2   7      641.07      611.82     11.08 o
   1   2   7      248.95      223.00      8.52 o
   2   2   7      967.63      946.17     17.62 o
   3   2   7     2530.17     2469.69     36.65 o
   4   2   7      110.28      103.74      8.54 o
   5   2   7       87.96       76.67     10.44 o
   6   2   7      309.15      299.98     22.68 o
   7   2   7       13.93        2.48      8.68 o
   8   2   7      104.92      130.94     16.99 o
   9   2   7       51.87       41.17     11.61 o
  10   2   7        9.87       15.77     10.15 o
  11   2   7       26.36       -3.27     11.68 o
  12   2   7       25.74       19.25     13.84 o
  13   2   7        2.06        3.56     11.91 o
  14   2   7        2.51       -3.38     12.44 o
 -13   3   7       13.07       18.62     23.07 o
 -12   3   7        3.19       -3.31      9.44 o
 -11   3   7        0.20       -5.12      8.49 o
 -10   3   7      105.69       88.71     12.39 o
  -9   3   7        5.20        6.45      7.95 o
  -8   3   7      176.40      170.53     14.03 o
  -7   3   7      275.84      282.75     14.75 o
  -6   3   7      138.02      124.71      9.76 o
  -5   3   7        1.49        4.64      4.05 o
  -4   3   7      453.14      439.62     10.92 o
  -3   3   7       57.48       62.41      4.88 o
  -2   3   7      180.37      193.80     10.41 o
  -1   3   7      358.69      305.91     18.79 o
   0   3   7       55.48       55.54      5.01 o
   1   3   7      120.17      108.03      6.95 o
   2   3   7      307.06      302.07      9.90 o
   3   3   7      274.07      297.13     11.83 o
   4   3   7      544.09      556.47     35.32 o
   5   3   7      491.21      481.20     15.39 o
   6   3   7      220.55      238.44     20.87 o
   7   3   7        9.06        2.37      9.49 o
   8   3   7      248.00      253.75     18.06 o
   9   3   7        3.00        3.44      9.04 o
  10   3   7      197.86      188.61     22.63 o
  11   3   7       69.04      112.76     22.30 o
  12   3   7        5.45       12.73     11.90 o
 -11   4   7       35.50       36.17     14.87 o
 -10   4   7       25.11       48.11     13.13 o
  -9   4   7        1.05        5.39      9.28 o
  -8   4   7        6.83        9.24      9.39 o
  -7   4   7       71.35       69.72     12.22 o
  -6   4   7      591.41      614.09     25.91 o
  -5   4   7      223.49      232.58     21.42 o
  -4   4   7       41.77       53.67     13.83 o
  -3   4   7      201.79      223.55     20.48 o
  -2   4   7       50.20       69.18     10.80 o
  -1   4   7      212.66      219.49     15.18 o
   0   4   7      360.47      349.63     17.16 o
   1   4   7      380.21      368.60     27.58 o
   2   4   7       47.09       53.96      8.49 o
   3   4   7        6.25       12.31     10.50 o
   4   4   7        8.97       14.28      7.43 o
   5   4   7      199.65      207.97     16.09 o
   6   4   7      752.25      705.44     29.93 o
   7   4   7       80.03       95.74     17.76 o
   8   4   7       26.21       24.40     14.10 o
   9   4   7       59.32       71.69     30.95 o
  10   4   7       16.71       13.84     16.92 o
  -7   5   7       40.46       42.55     17.08 o
  -6   5   7       10.59       12.61     14.99 o
  -5   5   7       53.37       62.58     22.95 o
  -4   5   7       86.29       89.86     17.99 o
  -3   5   7        0.02       -2.77     11.95 o
  -2   5   7       44.27       31.84     16.42 o
  -1   5   7       70.52       52.04     52.48 o
   0   5   7       25.30       29.55     31.14 o
   1   5   7       12.48       17.78     15.95 o
   2   5   7       15.33       18.58     16.47 o
   3   5   7        1.89       -0.88     20.97 o
   4   5   7        0.01       13.84     27.68 o
   5   5   7        1.49        8.84     28.84 o
   6   5   7        4.53      -20.38     24.61 o
   7   5   7       24.48      -29.99     24.99 o
 -15   0   8        3.63        5.52     16.13 o
 -14   0   8       13.12       27.03     19.22 o
 -13   0   8       31.23       33.69     16.30 o
 -12   0   8       10.10       11.38     13.58 o
 -11   0   8        2.01        1.99      9.31 o
 -10   0   8       25.81       23.51     10.98 o
  -9   0   8        1.21       -3.15      7.77 o
  -8   0   8      646.74      620.36     27.35 o
  -7   0   8        8.64       -8.81      5.87 o
  -6   0   8      459.41      488.79     26.73 o
  -5   0   8       33.47       35.40      7.19 o
  -4   0   8       90.33       89.39      8.46 o
  -3   0   8     3136.68     3185.00     51.24 o
  -2   0   8     6395.64     6224.87     83.25 o
  -1   0   8      821.14      764.00     16.20 o
   0   0   8     1648.33     1598.70     28.33 o
   1   0   8      850.47      833.03     20.61 o
   2   0   8      283.50      312.42     37.87 o
   3   0   8        5.94       -0.62      8.46 o
   4   0   8      815.17      971.94     48.83 o
   5   0   8      105.57       96.12     18.84 o
   6   0   8       67.38       54.98     16.53 o
   7   0   8      305.33      329.87     35.37 o
   8   0   8       78.47      112.27     23.84 o
   9   0   8      331.74      267.59     36.52 o
  10   0   8     1057.66     1124.96     67.28 o
  11   0   8       17.68       16.92     16.92 o
  12   0   8      269.58      279.89     41.52 o
  13   0   8       21.21       27.71     16.14 o
  14   0   8        0.81      -19.62     13.08 o
 -15   1   8       25.38       35.52     15.86 o
 -14   1   8        0.86        6.04      9.93 o
 -13   1   8       43.60       62.90     12.26 o
 -12   1   8        0.08       -1.24      8.40 o
 -11   1   8        1.17       -1.43      7.84 o
 -10   1   8      273.87      293.44     19.85 o
  -9   1   8      333.31      335.85     17.90 o
  -8   1   8        0.16        0.71      5.34 o
  -7   1   8      212.62      225.95     12.71 o
  -6   1   8      238.08      239.35     11.73 o
  -5   1   8     2011.04     2121.98     29.03 o
  -4   1   8     2817.02     2710.75     34.11 o
  -3   1   8     2421.67     2309.14     28.00 o
  -2   1   8      440.50      460.15      8.51 o
  -1   1   8      985.51      928.30     15.30 o
   0   1   8      490.07      486.06     12.48 o
   1   1   8       34.18       36.39      8.45 o
   2   1   8      925.24      948.53     19.55 o
   3   1   8     2161.63     2312.16     45.91 o
   4   1   8       33.62       43.05      8.14 o
   5   1   8      763.76      775.27     30.41 o
   6   1   8        2.50        6.92      7.33 o
   7   1   8      142.37      122.61     15.74 o
   8   1   8     1067.54     1073.18     43.25 o
   9   1   8      477.58      492.85     33.53 o
  10   1   8      388.32      381.41     30.99 o
  11   1   8       22.28       16.15     13.05 o
  12   1   8        0.35       -2.45      9.57 o
  13   1   8       21.25       11.81     11.45 o
  14   1   8       30.70        8.42     12.85 o
 -14   2   8        2.49        4.53     12.34 o
 -13   2   8       69.66       52.20     16.93 o
 -12   2   8       11.65       23.14     10.40 o
 -11   2   8      260.96      261.98     17.62 o
 -10   2   8        1.70       -8.11      7.17 o
  -9   2   8        0.31       -4.84      7.01 o
  -8   2   8       17.46       14.73      6.48 o
  -7   2   8       15.69       16.07      5.26 o
  -6   2   8      244.16      276.58     16.62 o
  -5   2   8      493.33      476.59     12.61 o
  -4   2   8       31.28       31.31      4.20 o
  -3   2   8        0.28       -4.38      2.92 o
  -2   2   8      441.09      417.97     12.55 o
  -1   2   8     1877.71     1949.08     27.93 o
   0   2   8      243.02      239.71      7.94 o
   1   2   8      483.87      508.36     13.28 o
   2   2   8     1301.93     1369.07     24.84 o
   3   2   8      326.47      373.90     13.16 o
   4   2   8      161.04      154.11     11.00 o
   5   2   8      155.52      182.49     14.70 o
   6   2   8        2.77       -4.95      7.88 o
   7   2   8      145.30      138.32     16.75 o
   8   2   8      257.19      208.52     21.12 o
   9   2   8      216.64      250.99     53.25 o
  10   2   8       57.06       57.44     14.81 o
  11   2   8       83.34       61.67     16.64 o
  12   2   8       17.18       40.63     17.27 o
  13   2   8        0.15       33.30     16.52 o
 -13   3   8        0.61      -11.19     12.19 o
 -12   3   8       17.78        0.43     15.69 o
 -11   3   8       30.70       18.95     10.66 o
 -10   3   8       22.44       13.14      9.40 o
  -9   3   8        3.35        3.25      8.07 o
  -8   3   8       37.93       33.71      9.04 o
  -7   3   8        0.80       -3.44     10.65 o
  -6   3   8       29.72       29.44      5.93 o
  -5   3   8        3.13       -5.81      3.87 o
  -4   3   8      443.45      422.88     12.10 o
  -3   3   8       59.07       49.32      5.21 o
  -2   3   8       94.68      105.44      8.12 o
  -1   3   8       54.93       57.06      5.26 o
   0   3   8       53.03       58.40      5.48 o
   1   3   8        1.33        2.87      3.59 o
   2   3   8      504.62      475.55     12.00 o
   3   3   8        0.50       -1.03      4.67 o
   4   3   8      245.01      234.82     12.85 o
   5   3   8      190.93      200.94     14.02 o
   6   3   8      116.00      100.85     14.65 o
   7   3   8        4.75        3.84      9.06 o
   8   3   8       33.28       47.09     11.98 o
   9   3   8        1.59        6.07      9.68 o
  10   3   8       51.71       49.75     16.07 o
  11   3   8       16.54       17.91     21.34 o
  12   3   8        0.63       15.41     15.11 o
 -11   4   8        9.24        5.64     13.18 o
 -10   4   8        1.79       -6.40     13.82 o
  -9   4   8       20.06       38.19     22.73 o
  -8   4   8        0.07        2.09      9.58 o
  -7   4   8       52.87       42.34     11.01 o
  -6   4   8      318.77      330.76     20.55 o
  -5   4   8       61.69       49.70     10.28 o
  -4   4   8       65.83       49.07     18.16 o
  -3   4   8       75.26       80.61     33.59 o
  -2   4   8        3.64       -3.22     15.53 o
  -1   4   8       26.54       21.93     12.43 o
   0   4   8        9.78        8.52      7.10 o
   1   4   8        9.49        9.68      8.84 o
   2   4   8      109.01      108.52     10.76 o
   3   4   8       55.64       54.42      9.16 o
   4   4   8        0.19       -5.91      6.74 o
   5   4   8       23.66       11.45      9.21 o
   6   4   8       80.32       98.71     13.43 o
   7   4   8        8.75       14.96     11.58 o
   8   4   8        0.00        6.66     13.10 o
   9   4   8       11.83        6.92     15.76 o
  10   4   8        1.87        0.00     14.99 o
  -7   5   8       98.57      131.04     22.01 o
  -6   5   8       47.83       63.51     35.72 o
  -5   5   8        0.86       16.00     17.34 o
  -4   5   8        0.05        5.71     13.17 o
  -3   5   8       60.98       49.94     14.99 o
  -2   5   8      101.18       98.89     20.01 o
  -1   5   8      177.11      122.98     30.05 o
   0   5   8       68.18       85.28     28.14 o
   1   5   8        0.32       14.46     22.26 o
   2   5   8       20.35       35.54     23.65 o
   3   5   8       24.59        0.89     27.11 o
   4   5   8       18.01       19.99     31.53 o
   5   5   8       89.39      190.70     52.29 o
   6   5   8       28.74       34.22     30.37 o
 -15   1   9        4.44        9.89     13.26 o
 -14   1   9        4.16       -1.62      9.70 o
 -13   1   9       19.36       22.32      9.88 o
 -12   1   9        4.74        3.86      9.76 o
 -11   1   9       22.45       -2.06      8.01 o
 -10   1   9      196.10      185.84     14.35 o
  -9   1   9       18.42       14.30      7.26 o
  -8   1   9        0.72       10.58      6.31 o
  -7   1   9       10.00        8.61      5.55 o
  -6   1   9      279.84      275.91     11.64 o
  -5   1   9        3.51        0.36      3.75 o
  -4   1   9       49.05       44.85      4.67 o
  -3   1   9      828.78      888.35     14.93 o
  -2   1   9      237.84      241.97      9.59 o
  -1   1   9      750.43      741.58     15.25 o
   0   1   9      438.68      447.84     14.85 o
   1   1   9      426.35      448.33     13.46 o
   2   1   9     2333.46     2488.85     49.71 o
   3   1   9      492.46      505.98     19.84 o
   4   1   9       47.80       55.36     13.14 o
   5   1   9       99.29      147.71     13.81 o
   6   1   9       97.96      104.49     24.41 o
   7   1   9       29.05       29.84     19.80 o
   8   1   9       15.63        0.34     10.34 o
   9   1   9      258.75      187.95     22.15 o
  10   1   9       51.27       66.32     16.86 o
  11   1   9       32.45       17.33     26.34 o
  12   1   9       14.18       11.25     14.27 o
  13   1   9        2.26       -0.77     11.98 o
  14   1   9        7.08        7.58     12.62 o
 -14   2   9       55.41       46.16     20.30 o
 -13   2   9        6.61        4.77     10.73 o
 -12   2   9       72.49       65.89     13.44 o
 -11   2   9       55.65       43.78     11.57 o
 -10   2   9        0.01       11.16      8.22 o
  -9   2   9       41.87       43.26     10.94 o
  -8   2   9      219.22      240.39     13.48 o
  -7   2   9      118.21      122.26      9.27 o
  -6   2   9        1.08        5.01      4.48 o
  -5   2   9      574.68      504.77     13.30 o
  -4   2   9      891.85      923.74     20.17 o
  -3   2   9      636.53      599.76     13.30 o
  -2   2   9     1191.74     1200.99     19.08 o
  -1   2   9       50.25       75.42      6.35 o
   0   2   9      775.81      758.03     17.67 o
   1   2   9     1739.90     1752.18     31.76 o
   2   2   9       17.17       30.66      4.65 o
   3   2   9      313.84      320.22     13.52 o
   4   2   9      386.05      390.33     29.19 o
   5   2   9      176.86      195.17     15.46 o
   6   2   9       16.80       24.65     10.19 o
   7   2   9      555.57      550.90     31.01 o
   8   2   9      141.50      140.22     18.76 o
   9   2   9        0.32       11.25     19.99 o
  10   2   9       82.52       61.90     16.58 o
  11   2   9        5.32       11.53     19.03 o
  12   2   9       24.12        4.25     12.77 o
  13   2   9       23.09       40.29     20.38 o
 -13   3   9       29.88       -4.52     13.29 o
 -12   3   9       69.46       55.70     12.71 o
 -11   3   9       72.66       81.69     15.32 o
 -10   3   9        0.02        8.38      8.84 o
  -9   3   9       46.75       42.68     10.13 o
  -8   3   9        0.69       -8.41      8.36 o
  -7   3   9      248.16      229.46     15.52 o
  -6   3   9      150.57      139.31     12.13 o
  -5   3   9        4.42        1.07      5.76 o
  -4   3   9       82.86       64.71      5.34 o
  -3   3   9      237.14      240.53     10.69 o
  -2   3   9      136.45      130.10      8.93 o
  -1   3   9      676.72      730.16     17.23 o
   0   3   9     1039.85     1135.57     19.95 o
   1   3   9      314.76      340.46     10.35 o
   2   3   9        0.25       -1.16      3.98 o
   3   3   9      266.38      261.53     11.13 o
   4   3   9      171.82      158.05     12.96 o
   5   3   9     1606.52     1550.12     42.22 o
   6   3   9       26.31       26.51      9.74 o
   7   3   9       13.53       13.00      9.93 o
   8   3   9       49.34       75.44     13.46 o
   9   3   9       68.97       64.93     14.30 o
  10   3   9        0.20       -5.45     11.82 o
  11   3   9       33.58       30.34     21.15 o
  12   3   9       16.79       14.79     15.07 o
 -11   4   9        2.61        9.90     13.29 o
 -10   4   9       19.96       34.12     16.56 o
  -9   4   9       10.52       33.93     13.48 o
  -8   4   9      139.79      171.19     17.64 o
  -7   4   9       61.15       84.81     15.87 o
  -6   4   9       47.91       41.10     10.49 o
  -5   4   9      140.17      145.75     26.36 o
  -4   4   9      277.39      296.00     24.89 o
  -3   4   9      108.25      145.02     47.96 o
  -2   4   9      418.71      460.73     30.69 o
  -1   4   9      166.43      173.70     18.17 o
   0   4   9        5.42       -1.76      8.86 o
   1   4   9       47.05       44.51     11.90 o
   2   4   9        4.18       -1.11      6.68 o
   3   4   9      195.89      174.73     14.28 o
   4   4   9       80.90       86.07     11.34 o
   5   4   9      123.56       99.29     13.32 o
   6   4   9       22.52        4.84     19.22 o
   7   4   9       28.95       33.45     14.61 o
   8   4   9        0.54       -7.69     13.46 o
   9   4   9       67.48       90.35     22.30 o
  10   4   9      150.28      203.38     31.53 o
  -7   5   9       48.01       46.05     21.46 o
  -6   5   9      109.12      126.86     21.53 o
  -5   5   9        3.11       10.06     13.74 o
  -4   5   9       25.55       22.71     17.95 o
  -3   5   9        2.49       12.54     13.13 o
  -2   5   9        7.52        7.05     21.51 o
  -1   5   9       33.64       36.02     23.77 o
   0   5   9       17.19       21.32     21.89 o
   1   5   9       13.19       23.14     23.26 o
   2   5   9        5.18       -1.21     21.50 o
   3   5   9        1.63       15.73     22.77 o
   4   5   9        1.94       41.14     31.53 o
   5   5   9       17.69       -9.23     31.53 o
   6   5   9       34.00       38.83     34.60 o
 -15   0  10       10.51       16.66     26.34 o
 -14   0  10        9.55       -4.44     13.87 o
 -13   0  10        7.84       33.63     25.57 o
 -12   0  10        3.96        3.88     11.36 o
 -11   0  10       18.75       31.45     12.00 o
 -10   0  10      887.87      920.96     36.20 o
  -9   0  10      774.55      701.66     30.80 o
  -8   0  10      397.62      456.62     25.67 o
  -7   0  10      430.33      473.39     29.58 o
  -6   0  10     1901.83     1865.18     42.21 o
  -5   0  10     2283.30     2251.48     56.33 o
  -4   0  10     4426.78     4447.55     79.31 o
  -3   0  10      209.48      211.68     12.53 o
  -2   0  10       62.48       50.92      7.36 o
  -1   0  10      418.39      433.06     17.48 o
   0   0  10      399.19      361.03     21.66 o
   1   0  10     1026.66      992.65     27.40 o
   2   0  10     2375.46     2511.77    116.30 o
   3   0  10     2245.34     2322.60     66.71 o
   4   0  10     1627.70     1759.02     57.48 o
   5   0  10     1097.98     1204.96     44.60 o
   6   0  10     1044.18     1093.05     59.21 o
   7   0  10     1010.79     1045.37     60.36 o
   8   0  10      803.21      813.15     53.83 o
   9   0  10       21.67       67.67     23.07 o
  10   0  10      210.06      224.15     36.52 o
  11   0  10        1.33       13.84     18.45 o
  12   0  10      138.64      132.64     33.45 o
  13   0  10       34.94       42.68     24.22 o
  14   0  10       38.93       24.56     17.94 o
 -15   1  10        5.64        4.75     12.49 o
 -14   1  10       23.06       33.49     11.43 o
 -13   1  10       11.61        4.29      8.71 o
 -12   1  10      184.98      200.10     16.57 o
 -11   1  10      102.92      105.03     15.92 o
 -10   1  10       40.27       46.70      9.61 o
  -9   1  10      174.92      157.72     13.18 o
  -8   1  10       66.53       58.85      8.27 o
  -7   1  10       26.30       30.30      6.13 o
  -6   1  10      313.89      331.38     12.86 o
  -5   1  10      284.86      243.62      9.97 o
  -4   1  10      289.36      281.91      9.78 o
  -3   1  10        0.63        2.89      3.31 o
  -2   1  10     1296.01     1261.74     18.50 o
  -1   1  10       64.10       68.69      5.18 o
   0   1  10     1881.50     2002.55     31.76 o
   1   1  10      409.71      406.37     15.09 o
   2   1  10       61.65       55.61      8.32 o
   3   1  10      888.87      919.49     22.64 o
   4   1  10       12.05       18.74      8.50 o
   5   1  10        7.28        4.50      7.16 o
   6   1  10      551.32      505.99     30.72 o
   7   1  10       51.90       33.11     25.57 o
   8   1  10      199.00      235.77     23.19 o
   9   1  10       57.52       33.99     13.86 o
  10   1  10       24.56       14.19     13.04 o
  11   1  10       24.57       55.75     16.58 o
  12   1  10       57.88       36.60     17.34 o
  13   1  10        5.58       -7.91     11.23 o
  14   1  10       20.11       17.48     15.87 o
 -14   2  10        6.13       18.52     14.55 o
 -13   2  10        9.41        5.44     10.57 o
 -12   2  10       48.14       24.47     12.10 o
 -11   2  10        2.51       -4.20      7.76 o
 -10   2  10       11.68       16.13      8.55 o
  -9   2  10        5.28        7.79      7.36 o
  -8   2  10        7.38        2.84      6.99 o
  -7   2  10       35.28       36.62      6.80 o
  -6   2  10        0.34       -1.19      4.91 o
  -5   2  10       66.48       58.05      6.10 o
  -4   2  10        3.82       -0.92      3.66 o
  -3   2  10      306.04      308.75     13.26 o
  -2   2  10     1284.58     1243.66     19.99 o
  -1   2  10      239.32      269.81     15.04 o
   0   2  10        0.09        1.09      3.85 o
   1   2  10      331.34      355.41     11.92 o
   2   2  10       47.76       59.96      7.13 o
   3   2  10       12.59        9.20      5.23 o
   4   2  10        0.41        8.13      5.99 o
   5   2  10        0.21       -0.49      7.55 o
   6   2  10       39.27       34.90     12.20 o
   7   2  10       26.24       14.16     10.89 o
   8   2  10       93.89       69.45     15.09 o
   9   2  10       66.89       57.00     22.68 o
  10   2  10       33.99       16.47     17.69 o
  11   2  10       13.79       13.90     14.01 o
  12   2  10        4.16       -8.26     12.31 o
  13   2  10        7.99      -14.65     16.72 o
 -13   3  10        0.47        4.43     13.46 o
 -12   3  10       28.01       11.72     12.16 o
 -11   3  10        6.92        3.44      9.84 o
 -10   3  10        6.27        7.94      9.24 o
  -9   3  10       23.55       24.72      9.43 o
  -8   3  10        4.39       -3.50     12.00 o
  -7   3  10       52.64       50.04      9.79 o
  -6   3  10       62.77       47.43     11.20 o
  -5   3  10      301.41      293.47     10.21 o
  -4   3  10        8.32        9.14      4.85 o
  -3   3  10        0.02       -7.60      5.07 o
  -2   3  10      312.39      337.51     17.89 o
  -1   3  10       41.91       39.72      6.34 o
   0   3  10       37.12       28.08      5.77 o
   1   3  10        8.58        8.73      5.39 o
   2   3  10       21.87       16.84      4.90 o
   3   3  10       51.53       52.57      7.02 o
   4   3  10        9.60        3.69      6.72 o
   5   3  10      278.26      254.42     17.98 o
   6   3  10       37.16       39.66     13.67 o
   7   3  10        8.89       -0.86      8.89 o
   8   3  10       14.49        9.77     10.24 o
   9   3  10       11.86       43.85     14.56 o
  10   3  10       12.88        8.81     13.11 o
  11   3  10       17.12       26.14     16.04 o
  12   3  10        1.88       -4.61     19.22 o
 -10   4  10       20.19       21.26     13.98 o
  -9   4  10        1.76       11.94     10.90 o
  -8   4  10       61.19       61.68     14.37 o
  -7   4  10      112.58      112.93     15.07 o
  -6   4  10       56.74       43.63     13.76 o
  -5   4  10       42.57       40.02     14.61 o
  -4   4  10       10.28       -3.26     13.00 o
  -3   4  10      222.48      191.28     21.70 o
  -2   4  10       47.75       61.26     14.42 o
  -1   4  10       37.28       22.95     12.10 o
   0   4  10       56.48       54.33     13.59 o
   1   4  10        0.81       -4.43      9.70 o
   2   4  10       17.64       14.19     12.94 o
   3   4  10        7.43       10.25      9.07 o
   4   4  10       20.81        5.35     10.89 o
   5   4  10      101.81      107.27     18.84 o
   6   4  10       87.39       52.29     16.92 o
   7   4  10       13.84       14.99     15.38 o
   8   4  10        3.91       -4.61     14.61 o
   9   4  10        8.83       11.92     17.30 o
  -7   5  10        4.19       14.80     19.27 o
  -6   5  10       25.79       61.94     18.96 o
  -5   5  10       17.70       16.64     15.52 o
  -4   5  10        0.37      -10.31     16.42 o
  -3   5  10       82.99       65.86     16.67 o
  -2   5  10       44.61       16.05     13.44 o
  -1   5  10       33.37       38.41     14.10 o
   0   5  10       47.33       59.39     42.48 o
   1   5  10        7.06      -20.92     17.92 o
   2   5  10       56.09       60.54     26.71 o
   3   5  10       66.38       72.63     38.64 o
   4   5  10       15.15       59.21     34.60 o
   5   5  10        0.36       -7.30     29.22 o
 -15   1  11       19.33       25.45     14.63 o
 -14   1  11        9.28       12.42     11.89 o
 -13   1  11       17.54       29.36     10.57 o
 -12   1  11       71.93       55.82     12.46 o
 -11   1  11        0.39        3.08      9.19 o
 -10   1  11       33.12       15.48      8.43 o
  -9   1  11       36.21       28.83     10.61 o
  -8   1  11       41.65       41.35      7.97 o
  -7   1  11       73.47       76.10      7.93 o
  -6   1  11       45.54       36.51      6.65 o
  -5   1  11        7.12        6.26      4.47 o
  -4   1  11        2.61        4.93      3.71 o
  -3   1  11      288.08      260.03      8.80 o
  -2   1  11     1006.55     1056.12     19.87 o
  -1   1  11        1.31        3.53      4.05 o
   0   1  11     1655.91     1730.66     31.74 o
   1   1  11      326.95      331.62     27.08 o
   2   1  11      121.39      121.54     12.46 o
   3   1  11       19.74       27.13      7.02 o
   4   1  11      367.96      377.31     20.85 o
   5   1  11      238.34      269.10     18.36 o
   6   1  11      246.97      244.95     22.33 o
   7   1  11      192.00      244.95     23.51 o
   8   1  11       30.66       43.66     20.76 o
   9   1  11       18.39       15.39     15.96 o
  10   1  11       91.28       83.26     18.00 o
  11   1  11        7.30       -8.28     11.92 o
  12   1  11       37.20       56.73     24.03 o
  13   1  11       40.35       47.11     19.30 o
 -14   2  11        0.49        9.17     13.59 o
 -13   2  11       38.44       51.03     13.93 o
 -12   2  11       31.32       44.64     12.94 o
 -11   2  11        1.17        5.01      9.88 o
 -10   2  11       28.63       31.52      9.22 o
  -9   2  11       16.31       12.56      7.96 o
  -8   2  11        4.89        9.87      6.31 o
  -7   2  11       10.35       15.27      6.21 o
  -6   2  11       29.84       41.08      6.45 o
  -5   2  11       12.73       12.01      4.93 o
  -4   2  11      334.06      353.63     13.67 o
  -3   2  11      544.64      516.57     14.76 o
  -2   2  11        1.73        4.04      5.23 o
  -1   2  11      415.84      367.24     15.92 o
   0   2  11      639.73      638.34     29.66 o
   1   2  11      200.38      202.68     10.16 o
   2   2  11      124.45      107.93      8.93 o
   3   2  11        8.57        8.32      6.58 o
   4   2  11       31.13       34.66      7.38 o
   5   2  11       16.96       26.94      9.57 o
   6   2  11        4.04        1.34     10.19 o
   7   2  11       57.01       16.65     11.68 o
   8   2  11        3.08       10.96     11.41 o
   9   2  11        5.39       -6.87     10.74 o
  10   2  11       10.62        6.73     12.78 o
  11   2  11       54.90       63.49     18.46 o
  12   2  11        9.81       16.16     15.49 o
  13   2  11        1.70       -3.19     15.20 o
 -12   3  11        0.28        8.37     13.16 o
 -11   3  11        9.95       13.40     10.26 o
 -10   3  11        8.59       25.13     10.42 o
  -9   3  11      162.31      184.22     16.22 o
  -8   3  11      195.80      185.88     22.82 o
  -7   3  11       80.46       77.10     11.06 o
  -6   3  11      223.92      227.20     15.60 o
  -5   3  11      394.59      396.61     18.45 o
  -4   3  11       53.80       40.28      7.34 o
  -3   3  11      776.48      734.07     18.32 o
  -2   3  11      632.27      634.58     18.98 o
  -1   3  11       36.61       36.84      8.70 o
   0   3  11      142.54      144.47     11.30 o
   1   3  11      153.39      157.79      9.11 o
   2   3  11      236.87      246.76     24.79 o
   3   3  11     1242.44     1204.37     28.00 o
   4   3  11      554.02      592.29     32.32 o
   5   3  11       38.06       44.63     17.14 o
   6   3  11      146.64      158.17     22.98 o
   7   3  11       14.55       34.27     10.98 o
   8   3  11      155.71      151.01     63.44 o
   9   3  11      206.13      252.33     27.87 o
  10   3  11       16.67        2.70     13.58 o
  11   3  11        0.04        2.92     26.53 o
 -10   4  11       24.84       53.77     17.01 o
  -9   4  11       43.38       48.22     14.88 o
  -8   4  11       47.43       37.68     13.10 o
  -7   4  11      243.44      212.49     19.08 o
  -6   4  11       31.12       25.37     11.15 o
  -5   4  11       11.68        4.73     12.59 o
  -4   4  11       73.87       52.63     15.32 o
  -3   4  11        6.01        3.36     12.11 o
  -2   4  11      104.32       90.87     16.16 o
  -1   4  11      170.61      180.40     19.76 o
   0   4  11       82.91      142.34     18.02 o
   1   4  11        4.66       13.48     10.88 o
   2   4  11        4.76       -0.44     10.20 o
   3   4  11       17.49       23.00     11.52 o
   4   4  11      128.26      101.92     19.99 o
   5   4  11      254.27      281.43     29.99 o
   6   4  11       16.21       15.38     14.23 o
   7   4  11       61.42       47.29     18.07 o
   8   4  11      103.68      101.12     22.68 o
   9   4  11       12.17        9.23     17.69 o
  -6   5  11        2.91       22.54     18.56 o
  -5   5  11        0.06       -1.95     15.08 o
  -4   5  11        3.65        9.43     14.43 o
  -3   5  11        2.74       31.71     15.31 o
  -2   5  11       36.31       44.77     16.06 o
  -1   5  11       57.16       46.06     14.72 o
   0   5  11        7.77       15.14     24.99 o
   1   5  11        7.61       35.05     36.14 o
   2   5  11        8.19       -8.90     20.85 o
   3   5  11        4.62        1.86     21.60 o
   4   5  11       15.87        8.07     28.45 o
   5   5  11        0.28       41.52     34.99 o
 -15   0  12       21.12       37.93     20.64 o
 -14   0  12        0.06        4.59     25.18 o
 -13   0  12       39.21       63.64     16.46 o
 -12   0  12       11.46       -4.10     11.21 o
 -11   0  12        6.87       -7.29     10.40 o
 -10   0  12      406.18      449.97     28.92 o
  -9   0  12      644.76      694.38     70.33 o
  -8   0  12        0.51       -0.44      8.32 o
  -7   0  12      350.27      343.58     23.98 o
  -6   0  12     1193.38     1257.74     33.50 o
  -5   0  12      254.82      270.76     16.08 o
  -4   0  12      369.66      350.05     17.22 o
  -3   0  12        8.21        3.56      5.83 o
  -2   0  12     2830.15     2835.93     55.10 o
  -1   0  12     1282.25     1258.29     35.06 o
   0   0  12       50.25       44.51     10.89 o
   1   0  12      103.79      107.10     10.65 o
   2   0  12      182.24      171.31     16.64 o
   3   0  12      492.32      509.27     25.81 o
   4   0  12       59.49       45.97     11.65 o
   5   0  12     1375.73     1359.87     68.82 o
   6   0  12      423.57      406.77     41.52 o
   7   0  12        2.56       13.46     14.99 o
   8   0  12      381.53      451.75     46.91 o
   9   0  12      248.87      251.83     37.29 o
  10   0  12      588.24      512.88     53.06 o
  11   0  12       97.52       90.73     29.22 o
  12   0  12       13.43      -13.07     21.15 o
  13   0  12        9.71       45.75     26.53 o
 -14   1  12        1.22        6.13     10.08 o
 -13   1  12        0.91        3.81      9.18 o
 -12   1  12        8.16       -2.11      8.96 o
 -11   1  12      197.52      231.63     17.42 o
 -10   1  12       32.60       29.46      9.32 o
  -9   1  12        3.49       -9.91      6.61 o
  -8   1  12      166.76      178.59     11.45 o
  -7   1  12        5.82       -3.92      5.13 o
  -6   1  12      169.56      162.09      9.69 o
  -5   1  12      467.32      430.07     13.97 o
  -4   1  12      467.87      452.28     13.09 o
  -3   1  12        7.72        6.72      4.19 o
  -2   1  12       32.06       45.35      5.55 o
  -1   1  12        8.82        8.52      4.35 o
   0   1  12      653.55      631.26     26.97 o
   1   1  12     1092.68     1087.42     33.11 o
   2   1  12       67.04       58.54     10.90 o
   3   1  12      216.61      221.12     12.94 o
   4   1  12       87.46       82.72     10.26 o
   5   1  12       29.92       33.54      9.47 o
   6   1  12       52.27       30.18     13.07 o
   7   1  12      782.62      746.74     36.97 o
   8   1  12        0.30       -5.19      9.74 o
   9   1  12        0.19       -4.38     11.55 o
  10   1  12        0.36       13.10     13.46 o
  11   1  12       20.92       20.07     14.13 o
  12   1  12       80.53       99.22     22.21 o
  13   1  12       20.42       36.66     18.98 o
 -14   2  12        9.93       14.51     14.83 o
 -13   2  12       61.57       59.99     14.57 o
 -12   2  12       60.95       90.43     26.44 o
 -11   2  12        8.16       -8.77      9.42 o
 -10   2  12        4.49        6.47      8.55 o
  -9   2  12        9.84        4.52      8.22 o
  -8   2  12        0.00       -2.72      6.76 o
  -7   2  12      112.02      126.18     11.28 o
  -6   2  12      266.48      265.90     15.79 o
  -5   2  12      108.34      119.21      8.24 o
  -4   2  12        3.30        9.15      6.14 o
  -3   2  12      543.96      520.11     16.98 o
  -2   2  12      541.15      532.29     16.57 o
  -1   2  12      144.37      141.98      8.94 o
   0   2  12      153.43      174.94     12.17 o
   1   2  12       59.83       65.33     10.83 o
   2   2  12      188.19      188.50     11.63 o
   3   2  12      217.35      203.60     21.03 o
   4   2  12      329.05      340.72     15.01 o
   5   2  12      592.09      587.45     21.44 o
   6   2  12       71.26       72.88     14.80 o
   7   2  12        4.90       13.81     12.04 o
   8   2  12        1.10       17.39     19.61 o
   9   2  12      232.41      204.06     43.64 o
  10   2  12        0.38       -7.08     12.91 o
  11   2  12        5.63      -10.14     12.93 o
  12   2  12       11.17       -1.13     22.30 o
 -12   3  12       12.02        3.57     13.57 o
 -11   3  12       12.34        7.37     11.29 o
 -10   3  12        1.31        3.69      9.49 o
  -9   3  12       51.49       32.99     10.26 o
  -8   3  12       64.22       76.33     12.32 o
  -7   3  12       22.01       25.81      9.06 o
  -6   3  12      107.23      115.67     12.36 o
  -5   3  12      125.27      126.68     12.23 o
  -4   3  12        2.54        0.68      6.34 o
  -3   3  12       18.87        7.26      7.49 o
  -2   3  12        0.51       -2.35      7.27 o
  -1   3  12       90.04      101.34      9.55 o
   0   3  12       20.02       24.58      7.98 o
   1   3  12        1.00       -6.02      7.77 o
   2   3  12        0.00        1.66      6.50 o
   3   3  12        2.27        6.18      6.18 o
   4   3  12      155.87      192.99     25.53 o
   5   3  12      134.61      120.70     17.37 o
   6   3  12       31.67       14.81     12.20 o
   7   3  12        9.97       22.37     12.64 o
   8   3  12       81.27       63.39     16.81 o
   9   3  12        2.02       -6.78     11.88 o
  10   3  12        6.33       -1.63     17.49 o
  11   3  12        0.66       24.99     20.38 o
 -10   4  12        0.11       -4.12     17.19 o
  -9   4  12        0.13       11.02     14.65 o
  -8   4  12        0.00        8.98     10.66 o
  -7   4  12       13.05       19.20     10.93 o
  -6   4  12        0.01       19.07     10.93 o
  -5   4  12       14.90       25.94     14.11 o
  -4   4  12        0.05        7.27     12.56 o
  -3   4  12        7.33        7.90     12.12 o
  -2   4  12       64.53       73.65     15.67 o
  -1   4  12       45.42       25.10     12.64 o
   0   4  12       21.77       21.55     16.67 o
   1   4  12       32.70       19.98     20.66 o
   2   4  12        1.88        0.49     12.80 o
   3   4  12        6.21        0.46     11.35 o
   4   4  12        7.00       -2.55     12.34 o
   5   4  12       49.03       52.22     15.96 o
   6   4  12       62.76       22.30     16.53 o
   7   4  12        5.38       35.76     18.84 o
   8   4  12       15.69       22.68     18.84 o
   9   4  12        0.25       11.53     17.69 o
  -6   5  12        0.07        1.15     25.57 o
  -5   5  12        3.54       -6.21     26.14 o
  -4   5  12        7.62        6.79     15.46 o
  -3   5  12       39.87       27.13     15.30 o
  -2   5  12      105.97       85.69     17.64 o
  -1   5  12       40.18       39.04     22.97 o
   0   5  12        2.13        9.93     21.05 o
   1   5  12       84.31       91.48     36.91 o
   2   5  12       20.35       18.91     24.58 o
   3   5  12       61.53       39.28     27.96 o
 -14   1  13        0.51        4.94     10.29 o
 -13   1  13       25.57       22.32     10.46 o
 -12   1  13        7.98        1.74      9.67 o
 -11   1  13        0.67       -8.36      7.79 o
 -10   1  13        0.00       -4.03      7.77 o
  -9   1  13      148.95      137.92     11.88 o
  -8   1  13       53.31       54.47      7.80 o
  -7   1  13      225.72      221.68     12.01 o
  -6   1  13       16.60       16.72      5.86 o
  -5   1  13      129.33      131.06      8.40 o
  -4   1  13      401.02      379.19     15.82 o
  -3   1  13       31.97       42.57      5.90 o
  -2   1  13       10.31       12.34      4.73 o
  -1   1  13      504.21      565.14     16.45 o
   0   1  13        2.67       -2.06      6.52 o
   1   1  13      314.67      308.24     19.42 o
   2   1  13       93.99       71.50     11.75 o
   3   1  13      501.93      482.60     18.70 o
   4   1  13       38.31       34.29      8.41 o
   5   1  13      234.85      273.94     18.14 o
   6   1  13      329.05      307.37     28.07 o
   7   1  13        4.90        4.93     11.55 o
   8   1  13       41.28       32.26     13.71 o
   9   1  13        7.67       11.84     12.70 o
  10   1  13       52.39      109.97     51.13 o
  11   1  13      122.12       95.78     21.21 o
  12   1  13        5.78        4.68     18.45 o
  13   1  13       16.07        1.91     14.65 o
 -13   2  13        7.56       18.39     12.53 o
 -12   2  13        9.85       14.36     11.26 o
 -11   2  13        9.72       -7.05      8.75 o
 -10   2  13        0.36       -6.22      7.84 o
  -9   2  13       40.13       59.77      9.93 o
  -8   2  13        5.52       -1.57      6.48 o
  -7   2  13       64.37       62.51      9.12 o
  -6   2  13      106.06      115.06      9.03 o
  -5   2  13      216.55      194.06      9.99 o
  -4   2  13      513.31      503.78     18.36 o
  -3   2  13      220.55      213.49     12.46 o
  -2   2  13        7.69        6.30      5.28 o
  -1   2  13      381.68      367.51     19.89 o
   0   2  13      905.93      873.38     29.03 o
   1   2  13      174.26      152.13      9.70 o
   2   2  13      135.92      147.00     12.14 o
   3   2  13      171.56      189.09     14.25 o
   4   2  13       43.32       40.15     16.35 o
   5   2  13      537.65      575.24     26.03 o
   6   2  13       78.87       60.39     15.20 o
   7   2  13       71.48       60.94     16.31 o
   8   2  13       89.16       88.96     17.89 o
   9   2  13       72.54       90.84     21.72 o
  10   2  13        1.41      -13.72     12.59 o
  11   2  13       15.79        4.23     15.20 o
  12   2  13       67.06      116.43     34.99 o
 -12   3  13        0.40        4.22     13.80 o
 -11   3  13       23.14       47.62     14.21 o
 -10   3  13       78.57      117.55     19.26 o
  -9   3  13        1.52        4.29      8.92 o
  -8   3  13       98.84      124.36     14.20 o
  -7   3  13       18.15        2.61     11.62 o
  -6   3  13       50.06       51.48      9.87 o
  -5   3  13       48.91       36.49      8.86 o
  -4   3  13      598.50      573.16     19.84 o
  -3   3  13       52.10       53.43      9.35 o
  -2   3  13     1297.88     1310.79     56.88 o
  -1   3  13      192.66      209.63     16.62 o
   0   3  13        7.72       -4.93      8.16 o
   1   3  13       43.89       62.51     11.19 o
   2   3  13      134.64      152.05     20.59 o
   3   3  13      202.09      180.52     16.59 o
   4   3  13       18.41        7.00     10.10 o
   5   3  13       20.75        9.95     11.82 o
   6   3  13       16.59       11.06     11.92 o
   7   3  13       41.38       54.42     15.47 o
   8   3  13      149.42      197.41     24.32 o
   9   3  13        1.52        4.40     19.61 o
  10   3  13       48.56       67.51     19.05 o
  11   3  13        1.11      -16.92     18.45 o
 -10   4  13       75.35       75.81     18.20 o
  -9   4  13       90.38      113.22     19.31 o
  -8   4  13       30.42       22.92     12.78 o
  -7   4  13        0.30        4.16      9.64 o
  -6   4  13       62.33       57.88     13.33 o
  -5   4  13        1.14        8.18     13.90 o
  -4   4  13       34.54       51.37     15.37 o
  -3   4  13       57.61       63.63     18.62 o
  -2   4  13      154.82      135.87     19.77 o
  -1   4  13       52.53       65.71     15.92 o
   0   4  13       22.42       36.40     13.43 o
   1   4  13       68.52       65.73     15.44 o
   2   4  13      303.96      322.98     26.63 o
   3   4  13      331.40      336.14     48.09 o
   4   4  13      132.70      134.80     20.90 o
   5   4  13       18.69       17.24     23.64 o
   6   4  13       14.51       24.22     17.69 o
   7   4  13       19.32       39.98     19.22 o
   8   4  13       38.88       33.06     20.76 o
  -5   5  13        4.21       24.31     18.92 o
  -4   5  13       19.95       20.35     18.39 o
  -3   5  13        9.19        6.43     14.50 o
  -2   5  13        0.27       -2.46     13.47 o
  -1   5  13        0.04        8.62     16.62 o
   0   5  13        0.35        1.57     12.83 o
   1   5  13       11.30       43.36     34.99 o
   2   5  13       24.59       -1.57     21.70 o
   3   5  13        0.68       28.45     40.37 o
 -14   0  14       21.34       40.88     17.77 o
 -13   0  14        2.14       -3.88     12.09 o
 -12   0  14      128.44      144.82     20.13 o
 -11   0  14      219.19      237.74     23.25 o
 -10   0  14       50.68       58.38     13.48 o
  -9   0  14      285.31      272.09     22.63 o
  -8   0  14      109.71       89.96     14.79 o
  -7   0  14      464.26      409.68     29.13 o
  -6   0  14      733.06      725.65     25.81 o
  -5   0  14     1148.48     1154.65     32.17 o
  -4   0  14      297.42      323.36     18.76 o
  -3   0  14      275.59      353.56     18.41 o
  -2   0  14      169.08      139.07     11.91 o
  -1   0  14      290.19      295.42     18.64 o
   0   0  14      780.09      783.59     27.14 o
   1   0  14      289.70      319.40     18.60 o
   2   0  14      121.73      179.22     28.26 o
   3   0  14     1351.30     1429.94     49.71 o
   4   0  14       19.98       24.08     11.65 o
   5   0  14      537.29      505.96     47.67 o
   6   0  14      537.18      587.47     53.06 o
   7   0  14      458.46      455.60     48.06 o
   8   0  14       34.02       38.45     20.38 o
   9   0  14       21.96       15.76     19.22 o
  10   0  14        0.01       11.92     18.45 o
  11   0  14        0.36      -19.22     19.22 o
  12   0  14        0.44       -2.31     21.91 o
  13   0  14       31.24        1.54     23.45 o
 -14   1  14        8.27       23.84     11.59 o
 -13   1  14       23.51       34.39     11.79 o
 -12   1  14        2.70        8.14      9.95 o
 -11   1  14        0.16        3.19      8.42 o
 -10   1  14       45.13       66.14     11.61 o
  -9   1  14       29.56       32.58      8.29 o
  -8   1  14      252.92      266.03     14.04 o
  -7   1  14      839.97      865.21     21.62 o
  -6   1  14        3.60       12.43      5.60 o
  -5   1  14        7.70        3.00      4.76 o
  -4   1  14      132.09      136.95      8.30 o
  -3   1  14       34.45       28.44      6.77 o
  -2   1  14      862.91      884.17     19.62 o
  -1   1  14        7.40       12.56      5.10 o
   0   1  14       29.09       21.21      6.80 o
   1   1  14        0.93      -10.98      7.32 o
   2   1  14       86.35       74.41     12.05 o
   3   1  14       57.13       31.56     12.88 o
   4   1  14      618.57      590.40     23.33 o
   5   1  14     1037.32     1128.06     35.07 o
   6   1  14        5.59       -0.28      8.80 o
   7   1  14       40.98       31.85     13.63 o
   8   1  14      165.78      133.23     20.79 o
   9   1  14        4.78        6.86     13.90 o
  10   1  14       91.92      123.35     27.49 o
  11   1  14       42.53       63.96     18.75 o
  12   1  14        4.46       32.68     17.67 o
 -13   2  14       16.81       32.45     12.82 o
 -12   2  14        2.91       -2.74     10.97 o
 -11   2  14       16.21        3.39     13.78 o
 -10   2  14       10.06        2.72      7.87 o
  -9   2  14        6.66       -8.48      7.15 o
  -8   2  14       21.20       22.22      8.35 o
  -7   2  14      370.05      337.50     17.27 o
  -6   2  14       30.38       21.01      6.33 o
  -5   2  14      206.00      192.40     13.05 o
  -4   2  14       95.07      109.97     10.18 o
  -3   2  14        6.53        7.32      6.38 o
  -2   2  14      166.18      163.00     11.67 o
  -1   2  14       21.78        9.72      8.64 o
   0   2  14      447.29      452.07     34.28 o
   1   2  14      332.02      367.57     17.23 o
   2   2  14       14.33       21.61      8.51 o
   3   2  14        4.90       11.49      9.20 o
   4   2  14       33.83       46.61     10.85 o
   5   2  14      287.87      309.20     31.47 o
   6   2  14       74.68       64.10     16.25 o
   7   2  14        1.74        3.96     12.47 o
   8   2  14       72.57       92.70     24.80 o
   9   2  14       26.64        9.04     13.19 o
  10   2  14        5.08       -6.54     13.59 o
  11   2  14        4.45       -4.58     19.61 o
  12   2  14       26.69       26.11     17.25 o
 -12   3  14        0.18        0.51     15.12 o
 -11   3  14        4.71       18.03     12.46 o
 -10   3  14        3.88        5.38     11.03 o
  -9   3  14       11.49        4.96      9.56 o
  -8   3  14        7.85       10.45      9.43 o
  -7   3  14       33.07       21.66      9.52 o
  -6   3  14       13.35        5.06      8.24 o
  -5   3  14       19.06       10.29      8.41 o
  -4   3  14      118.99      103.52     11.75 o
  -3   3  14       41.10       34.37      8.87 o
  -2   3  14      307.88      295.68     22.64 o
  -1   3  14      168.41      151.84     15.10 o
   0   3  14        0.63      -10.80      7.68 o
   1   3  14       58.66       44.78     11.24 o
   2   3  14        0.91       13.21     13.87 o
   3   3  14      121.49      117.04     14.66 o
   4   3  14        0.56       -6.97     12.40 o
   5   3  14        0.00      -14.42     10.33 o
   6   3  14        3.43       10.05     12.70 o
   7   3  14        7.12       16.33     14.18 o
   8   3  14       26.63       29.99     14.95 o
   9   3  14       12.12       14.25     16.15 o
  10   3  14       10.60       27.30     21.15 o
  -9   4  14       48.61       56.54     19.49 o
  -8   4  14       22.06        7.33     22.36 o
  -7   4  14        0.01        0.74     14.67 o
  -6   4  14        5.48       -9.58     12.92 o
  -5   4  14        0.55        1.34     13.52 o
  -4   4  14        0.26       -1.48     13.32 o
  -3   4  14       40.03       48.21     15.82 o
  -2   4  14      110.87      150.22     20.46 o
  -1   4  14        0.00        2.79     13.36 o
   0   4  14      115.03      103.73     18.32 o
   1   4  14       20.74       17.81     21.09 o
   2   4  14       15.75       32.19     13.89 o
   3   4  14      102.23      120.74     22.75 o
   4   4  14       90.79       98.56     19.84 o
   5   4  14        5.90      -17.50     13.10 o
   6   4  14       26.48       25.37     17.30 o
   7   4  14        1.17        9.23     17.30 o
   8   4  14        8.73      -12.69     15.76 o
  -4   5  14      125.17       94.81     34.99 o
  -3   5  14        5.22       -6.28     25.18 o
  -2   5  14       10.40       34.92     19.38 o
  -1   5  14       10.28       18.87     17.01 o
   0   5  14        0.00        7.31     21.72 o
   1   5  14       17.80       11.92     39.22 o
   2   5  14       37.60       24.61     38.06 o
 -14   1  15        2.79       13.26     12.88 o
 -13   1  15       17.96       27.24     10.98 o
 -12   1  15        5.91       14.11      9.53 o
 -11   1  15        3.85       -1.11      8.80 o
 -10   1  15        0.17       -5.44      8.34 o
  -9   1  15       22.17       17.60      8.38 o
  -8   1  15       23.65       19.77      7.23 o
  -7   1  15        1.99        8.25      6.25 o
  -6   1  15        6.92       14.18      5.68 o
  -5   1  15        5.95        4.56      5.01 o
  -4   1  15       43.98       33.85      7.06 o
  -3   1  15       65.00       66.21      7.22 o
  -2   1  15      659.95      692.95     17.65 o
  -1   1  15      974.90      979.37     21.76 o
   0   1  15      626.41      605.81     20.89 o
   1   1  15        6.95       10.89      9.05 o
   2   1  15        0.04      -10.55      7.58 o
   3   1  15       47.54       48.38     19.61 o
   4   1  15      119.42      120.76     12.91 o
   5   1  15       67.23       65.96     15.55 o
   6   1  15        5.37       -1.38     12.97 o
   7   1  15        8.06      -10.90     11.11 o
   8   1  15      107.57       98.25     19.10 o
   9   1  15       11.31       16.37     14.40 o
  10   1  15       16.02       21.30     16.43 o
  11   1  15      122.37      230.43     63.25 o
  12   1  15        0.98        4.53     22.30 o
 -13   2  15        0.10        2.19     12.97 o
 -12   2  15       18.39       27.59     12.91 o
 -11   2  15       51.97       44.80     13.08 o
 -10   2  15       43.49       25.28      9.96 o
  -9   2  15        0.52      -10.17      7.81 o
  -8   2  15       54.06       53.15      9.56 o
  -7   2  15      232.85      247.19     15.62 o
  -6   2  15        1.61       -4.31      6.52 o
  -5   2  15      626.82      608.83     21.92 o
  -4   2  15       61.79       58.79      8.86 o
  -3   2  15      280.26      274.74     17.25 o
  -2   2  15      923.94      955.45     25.55 o
  -1   2  15        2.67       10.21      8.49 o
   0   2  15      387.60      401.68     25.03 o
   1   2  15      308.34      306.32     17.48 o
   2   2  15       45.55       41.32     10.15 o
   3   2  15       17.10       30.78      8.98 o
   4   2  15       33.23       34.45     11.32 o
   5   2  15      230.61      204.93     38.45 o
   6   2  15        9.70      -11.92     16.53 o
   7   2  15       21.75       13.93     12.46 o
   8   2  15       13.73        9.84     13.46 o
   9   2  15       56.58       50.17     17.40 o
  10   2  15       69.24       84.59     23.64 o
  11   2  15        9.02        7.21     15.47 o
 -11   3  15       11.47       20.64     15.20 o
 -10   3  15       58.60       63.75     14.97 o
  -9   3  15       64.74       83.99     15.08 o
  -8   3  15        1.13        8.44     11.65 o
  -7   3  15       93.06       95.26     17.65 o
  -6   3  15        0.04        5.14      8.14 o
  -5   3  15       65.47       66.76     12.09 o
  -4   3  15      136.39      138.31     15.07 o
  -3   3  15       22.00       27.27     10.43 o
  -2   3  15        9.79       -4.08      9.10 o
  -1   3  15       11.90       15.33     10.47 o
   0   3  15       19.92        2.77      9.22 o
   1   3  15      201.41      206.71     21.75 o
   2   3  15      376.65      389.30     49.11 o
   3   3  15      235.83      219.34     18.63 o
   4   3  15        3.18        7.41     12.35 o
   5   3  15       18.76       48.83     15.09 o
   6   3  15        3.78        4.09     12.35 o
   7   3  15       33.63       32.68     15.50 o
   8   3  15       24.24       30.53     15.79 o
   9   3  15       15.42       14.45     15.11 o
  10   3  15        2.12       -4.61     19.99 o
  -9   4  15       30.65       26.60     17.56 o
  -8   4  15       46.84       40.79     16.14 o
  -7   4  15        6.09       13.67     16.43 o
  -6   4  15       28.33       51.29     17.34 o
  -5   4  15       66.71      118.12     21.11 o
  -4   4  15        4.80        6.32     17.53 o
  -3   4  15       16.83       22.49     14.80 o
  -2   4  15       42.91       30.79     26.18 o
  -1   4  15        8.57       11.07     13.72 o
   0   4  15        7.91       33.57     19.24 o
   1   4  15       76.20       61.26     16.98 o
   2   4  15       18.56       -3.62     17.53 o
   3   4  15       85.82       52.93     16.72 o
   4   4  15      108.33      156.75     70.55 o
   5   4  15       10.75       -8.52     13.72 o
   6   4  15      132.01       89.20     24.61 o
   7   4  15      118.44      128.03     28.07 o
  -2   5  15       33.30       53.71     36.52 o
  -1   5  15        1.41       -1.90     17.19 o
   0   5  15       30.88       14.40     18.84 o
   1   5  15        0.57       21.91     37.68 o
 -14   0  16        3.49        0.83     14.24 o
 -13   0  16        4.23        0.29     13.75 o
 -12   0  16       24.21       34.17     15.17 o
 -11   0  16       10.68        3.78     14.76 o
 -10   0  16        0.46      -10.52     12.99 o
  -9   0  16      115.84      135.62     17.29 o
  -8   0  16      124.76      103.06     15.94 o
  -7   0  16      159.35      260.39     48.05 o
  -6   0  16       71.38       71.75     13.92 o
  -5   0  16        0.14       -0.05      7.58 o
  -4   0  16       19.61       18.23      8.02 o
  -3   0  16      377.77      334.26     18.70 o
  -2   0  16      105.69       78.69     10.63 o
  -1   0  16      387.83      359.06     22.04 o
   0   0  16      168.07      186.77     15.89 o
   1   0  16       39.30       51.06     12.56 o
   2   0  16        4.58        6.24     10.19 o
   3   0  16      243.45      300.04     59.21 o
   4   0  16      453.17      511.59     33.98 o
   5   0  16       18.70       25.76     19.99 o
   6   0  16       65.88       57.67     24.22 o
   7   0  16      118.11      142.25     31.53 o
   8   0  16        7.80       17.69     18.84 o
   9   0  16      185.22      184.93     36.14 o
  10   0  16        2.82        5.00     21.15 o
  11   0  16       90.82      118.80     34.22 o
  12   0  16       10.63       14.99     25.76 o
 -13   1  16       16.17       15.21     11.06 o
 -12   1  16       73.18       78.10     12.93 o
 -11   1  16       16.01       17.38      9.88 o
 -10   1  16        5.17        2.11      7.99 o
  -9   1  16       41.57       31.10     10.67 o
  -8   1  16        0.78       -5.40      6.40 o
  -7   1  16       75.15       72.11      8.31 o
  -6   1  16      419.66      412.21     15.49 o
  -5   1  16       61.84       57.35      7.11 o
  -4   1  16       21.01       19.27      6.11 o
  -3   1  16      261.77      279.39     12.93 o
  -2   1  16       59.81       58.80      9.17 o
  -1   1  16      149.93      157.63      9.71 o
   0   1  16      289.89      230.47     14.27 o
   1   1  16      276.43      246.51     21.55 o
   2   1  16      106.13       94.13     14.11 o
   3   1  16       97.47      111.98     18.49 o
   4   1  16      117.92      102.99     14.51 o
   5   1  16      316.37      272.79     26.51 o
   6   1  16      421.21      455.48     34.24 o
   7   1  16        0.28       -8.17     12.22 o
   8   1  16        1.70        8.50     13.71 o
   9   1  16      118.99       99.59     35.95 o
  10   1  16        6.14        9.83     23.07 o
  11   1  16       17.77       28.45     17.52 o
  12   1  16        2.13       11.27     17.69 o
 -12   2  16        0.91        2.05     10.35 o
 -11   2  16        1.63        9.98     10.46 o
 -10   2  16        5.75      -13.07      9.46 o
  -9   2  16        0.85        9.14      8.16 o
  -8   2  16      116.78      128.97     12.89 o
  -7   2  16        0.16       -0.34      7.30 o
  -6   2  16       67.05       45.81     11.75 o
  -5   2  16       38.43       59.64      9.69 o
  -4   2  16      117.70      119.94     11.43 o
  -3   2  16        3.03        7.17      8.01 o
  -2   2  16      208.58      236.26     18.47 o
  -1   2  16      238.02      227.98     18.24 o
   0   2  16      260.24      230.51     18.10 o
   1   2  16      108.60      100.70     15.80 o
   2   2  16       53.19       41.02      9.48 o
   3   2  16      132.42      127.69     14.59 o
   4   2  16      301.88      228.12     24.30 o
   5   2  16       34.17       15.98     14.00 o
   6   2  16       32.71       62.31     23.84 o
   7   2  16       76.25       82.71     18.21 o
   8   2  16        0.02       -0.03     40.18 o
   9   2  16        0.67      -20.15     15.57 o
  10   2  16       19.10       55.28     35.76 o
  11   2  16        0.42      -15.19     20.76 o
 -11   3  16       17.61        6.35     14.49 o
 -10   3  16        3.62       15.25     13.43 o
  -9   3  16       10.90        0.36     11.17 o
  -8   3  16       46.69       41.52     13.77 o
  -7   3  16       56.07       39.65     12.61 o
  -6   3  16        3.45       -6.49      9.70 o
  -5   3  16        9.03       16.53      9.22 o
  -4   3  16       18.15       24.38     11.36 o
  -3   3  16        1.05      -14.07     10.82 o
  -2   3  16        0.48       -3.62     11.54 o
  -1   3  16        0.21       -0.77      8.85 o
   0   3  16        9.14       16.44     10.35 o
   1   3  16       68.36       60.79     12.83 o
   2   3  16       16.23       -8.61      9.15 o
   3   3  16       31.11       35.31     11.42 o
   4   3  16       16.08       15.83     12.47 o
   5   3  16       25.15       37.77     15.07 o
   6   3  16       23.10      -18.93     12.62 o
   7   3  16        0.12      -12.77     13.73 o
   8   3  16        7.88      -18.52     12.35 o
   9   3  16        0.41       31.14     23.45 o
  -8   4  16       10.54        0.40     13.42 o
  -7   4  16        0.01       17.14     31.39 o
  -6   4  16       42.25       53.27     19.22 o
  -5   4  16       27.75       23.55     15.61 o
  -4   4  16       26.69       20.59     16.81 o
  -3   4  16       41.03       10.29     27.71 o
  -2   4  16        0.93       -4.28     12.50 o
  -1   4  16        6.43       -5.76     12.77 o
   0   4  16        0.13        3.98     13.32 o
   1   4  16       16.49       11.76     12.73 o
   2   4  16       39.52       28.35     14.89 o
   3   4  16        9.34       -7.88     13.14 o
   4   4  16       53.84       47.95     18.19 o
   5   4  16        0.28      -17.82     13.97 o
   6   4  16       53.27       69.20     25.76 o
 -13   1  17        1.00       12.55     11.43 o
 -12   1  17       11.41        3.58     10.14 o
 -11   1  17        6.59       13.94     10.35 o
 -10   1  17        0.83       -1.51      7.11 o
  -9   1  17      147.19      186.33     14.27 o
  -8   1  17      215.00      224.68     14.88 o
  -7   1  17       48.72       68.39      8.91 o
  -6   1  17      491.53      551.99     18.88 o
  -5   1  17       17.74       10.04      6.18 o
  -4   1  17        1.57        4.64      5.75 o
  -3   1  17       33.21       35.73      7.24 o
  -2   1  17       35.33       43.41      7.33 o
  -1   1  17       57.11       55.79      7.24 o
   0   1  17       81.73       97.38     15.77 o
   1   1  17        4.54       -5.05      8.38 o
   2   1  17       67.79       71.61     13.75 o
   3   1  17      186.66      226.30     51.90 o
   4   1  17      671.71      720.64     39.67 o
   5   1  17        8.90       27.70     14.27 o
   6   1  17       26.58       16.92     13.86 o
   7   1  17       60.29       61.63     17.25 o
   8   1  17       17.35       45.94     20.38 o
   9   1  17       23.07       12.65     15.74 o
  10   1  17        2.32       12.07     17.07 o
  11   1  17        4.69       12.70     18.27 o
 -12   2  17        0.01       -7.68     10.94 o
 -11   2  17        2.95       12.63     11.52 o
 -10   2  17       18.46       13.77     10.60 o
  -9   2  17       13.00       20.72      9.17 o
  -8   2  17       27.02       50.35     17.74 o
  -7   2  17       29.68       33.02      9.55 o
  -6   2  17        3.10        2.18      7.50 o
  -5   2  17       22.64       19.32      8.01 o
  -4   2  17      126.35      128.24     11.81 o
  -3   2  17        2.00        2.26      8.08 o
  -2   2  17      203.37      204.64     17.47 o
  -1   2  17       53.55       71.65     12.85 o
   0   2  17      107.27       87.28     13.50 o
   1   2  17        5.30        0.62     14.53 o
   2   2  17       23.33       30.68     11.30 o
   3   2  17       21.00        8.73     11.22 o
   4   2  17       30.93       34.42     15.76 o
   5   2  17        6.78       13.92     12.91 o
   6   2  17        3.57        2.47     13.73 o
   7   2  17       55.13       80.79     33.26 o
   8   2  17       74.68       88.93     20.76 o
   9   2  17        0.09      -11.39     14.27 o
  10   2  17       65.33      104.45     22.97 o
 -10   3  17        5.56       -4.58     12.12 o
  -9   3  17       38.96       72.40     15.36 o
  -8   3  17        6.11        0.84     13.39 o
  -7   3  17        0.99       -2.09      9.89 o
  -6   3  17      110.41       90.68     15.69 o
  -5   3  17      101.29       69.63     14.04 o
  -4   3  17       40.92       56.38     16.06 o
  -3   3  17       97.99       98.61     18.89 o
  -2   3  17       18.83       13.06     13.58 o
  -1   3  17       17.61       19.82     11.27 o
   0   3  17      251.46      248.06     20.50 o
   1   3  17      275.68      296.26     21.86 o
   2   3  17        4.42        4.51      9.72 o
   3   3  17       32.05       35.44     12.11 o
   4   3  17       14.40       -6.46     13.18 o
   5   3  17       35.25       34.95     21.15 o
   6   3  17      234.98      267.57     28.95 o
   7   3  17       79.61       86.50     45.18 o
   8   3  17        3.41      -21.91     19.22 o
   9   3  17       18.03       31.91     24.22 o
  -7   4  17       10.09       30.70     21.02 o
  -6   4  17       15.91       27.99     17.15 o
  -5   4  17       14.40        7.45     15.20 o
  -4   4  17      203.35      193.84     35.33 o
  -3   4  17      170.05      184.35     24.43 o
  -2   4  17        0.72       -0.54     13.71 o
  -1   4  17        8.13       25.73     16.12 o
   0   4  17       35.93       14.73     16.01 o
   1   4  17      103.90       66.28     18.51 o
   2   4  17      126.20      118.18     20.62 o
   3   4  17       28.97       21.77     16.04 o
   4   4  17        1.55        5.78     16.13 o
   5   4  17        0.95       16.53     21.91 o
   6   4  17       11.78       31.91     22.30 o
 -13   0  18       67.49       85.50     19.38 o
 -12   0  18       45.63       42.83     15.89 o
 -11   0  18        2.04       18.95     18.28 o
 -10   0  18       21.42       47.64     14.17 o
  -9   0  18       19.99       19.06     11.89 o
  -8   0  18        6.16       11.23     11.28 o
  -7   0  18      174.84      209.88     20.86 o
  -6   0  18       36.05       15.36     19.03 o
  -5   0  18       36.27       52.40     11.05 o
  -4   0  18      261.09      244.80     17.80 o
  -3   0  18      553.37      581.72     26.47 o
  -2   0  18      187.23      197.07     18.43 o
  -1   0  18      389.97      389.66     35.03 o
   0   0  18      223.86      255.49     19.54 o
   1   0  18        0.40        1.40      9.54 o
   2   0  18      558.55      520.59     33.66 o
   3   0  18      350.94      351.77     32.87 o
   4   0  18      137.56      180.70     33.83 o
   5   0  18      795.18      928.49     63.05 o
   6   0  18       73.78       75.74     27.68 o
   7   0  18        9.12       26.14     22.30 o
   8   0  18      201.03      256.06     41.91 o
   9   0  18       39.53       59.59     27.68 o
  10   0  18        4.99       -9.61     22.30 o
  11   0  18       24.99        5.38     23.84 o
 -13   1  18       21.21       19.55     11.57 o
 -12   1  18        1.08       -4.33     10.80 o
 -11   1  18       23.00       17.95     10.54 o
 -10   1  18        3.40       -4.60      9.26 o
  -9   1  18       64.97       49.34      9.88 o
  -8   1  18        1.32        7.69      9.73 o
  -7   1  18       27.50       33.26      8.04 o
  -6   1  18      127.08      102.97     10.06 o
  -5   1  18       14.02       16.26      7.04 o
  -4   1  18       19.48       20.78      6.54 o
  -3   1  18       30.31       28.45      6.32 o
  -2   1  18      217.30      221.46     13.24 o
  -1   1  18      347.11      361.81     14.55 o
   0   1  18       88.63       58.68      9.55 o
   1   1  18      232.23      245.14     18.33 o
   2   1  18       95.24      122.99     16.39 o
   3   1  18      527.87      589.19     39.12 o
   4   1  18        0.33       -2.91     13.41 o
   5   1  18       21.41       32.07     15.82 o
   6   1  18        2.18       -5.56     12.19 o
   7   1  18        0.46      -14.36     11.80 o
   8   1  18       42.65       29.71     16.56 o
   9   1  18        7.56       -9.15     16.92 o
  10   1  18       10.84       24.10     21.15 o
  11   1  18        2.18       -2.54     15.09 o
 -12   2  18        0.40      -10.40     11.64 o
 -11   2  18        1.57        6.64     10.35 o
 -10   2  18       13.09       20.15     11.24 o
  -9   2  18      119.33      102.02     14.55 o
  -8   2  18       28.00       24.26     11.66 o
  -7   2  18      277.91      274.42     17.70 o
  -6   2  18       35.79       37.04     12.22 o
  -5   2  18       13.64        7.72      8.13 o
  -4   2  18       34.04       28.83      8.71 o
  -3   2  18       26.36       31.70     11.58 o
  -2   2  18      142.28      122.89     15.49 o
  -1   2  18      158.16      151.14     25.64 o
   0   2  18        0.68      -13.35      8.90 o
   1   2  18        4.36      -10.54      7.40 o
   2   2  18       36.75       25.20     12.10 o
   3   2  18      206.65      175.87     20.04 o
   4   2  18        5.88        8.73     12.91 o
   5   2  18       82.26       70.18     18.89 o
   6   2  18        0.47        1.83     14.22 o
   7   2  18        4.16       -2.41     21.34 o
   8   2  18        8.74       16.77     16.58 o
   9   2  18        0.36       10.38     23.45 o
  10   2  18       12.66      -12.91     19.99 o
 -10   3  18        0.01      -14.87     13.30 o
  -9   3  18        1.06        4.33     14.57 o
  -8   3  18        0.93      -14.38     10.94 o
  -7   3  18        0.48       11.74     11.71 o
  -6   3  18       16.69       27.37     12.53 o
  -5   3  18       34.24       10.23     14.14 o
  -4   3  18       23.62       16.95     14.17 o
  -3   3  18       18.28       16.96     14.88 o
  -2   3  18       13.94       31.34     14.31 o
  -1   3  18       16.95        1.74     12.55 o
   0   3  18       21.60       22.76     11.40 o
   1   3  18       15.62        5.43     10.67 o
   2   3  18        6.20        1.53     12.15 o
   3   3  18        0.43        6.63     18.51 o
   4   3  18        4.64       -2.90     11.78 o
   5   3  18        9.22        0.19     19.99 o
   6   3  18       16.34       13.84     22.68 o
   7   3  18       30.05       38.45     24.61 o
   8   3  18        6.54       -5.00     18.07 o
  -7   4  18        2.04       13.36     21.57 o
  -6   4  18        0.12      -12.52     20.95 o
  -5   4  18       27.93       25.02     17.29 o
  -4   4  18       10.99       27.99     17.31 o
  -3   4  18       23.41       23.34     15.69 o
  -2   4  18       62.90       66.22     19.19 o
  -1   4  18       37.91       24.56     14.81 o
   0   4  18        2.20       -6.07     16.97 o
   1   4  18       37.89       23.03     15.17 o
   2   4  18       25.89       14.78     14.70 o
   3   4  18        3.73       -2.71     14.81 o
   4   4  18        0.09        5.00     23.45 o
   5   4  18        0.64       36.52     22.68 o
 -12   1  19        0.50        0.97     10.11 o
 -11   1  19        2.56       -5.27      9.71 o
 -10   1  19        0.33      -13.40     11.26 o
  -9   1  19        3.55       -4.95      7.82 o
  -8   1  19        3.87       -2.68      6.81 o
  -7   1  19        3.44        3.43      6.92 o
  -6   1  19        0.46        7.84      7.21 o
  -5   1  19       71.14       83.20      9.40 o
  -4   1  19        0.26        4.80      5.80 o
  -3   1  19       98.87       95.80      9.39 o
  -2   1  19      183.83      175.17     12.01 o
  -1   1  19        2.64       -5.51      5.66 o
   0   1  19        0.49       -9.87      7.29 o
   1   1  19       89.80       96.65     15.93 o
   2   1  19      133.06      150.93     18.19 o
   3   1  19        2.83      -10.31     15.57 o
   4   1  19       80.88       77.80     18.86 o
   5   1  19        4.13       -6.94     13.46 o
   6   1  19       32.26       20.31     14.67 o
   7   1  19       20.13       40.33     16.91 o
   8   1  19       30.63       35.52     19.42 o
   9   1  19        8.66       37.21     18.06 o
  10   1  19       12.76       23.02     19.82 o
 -11   2  19        0.15       22.67     13.37 o
 -10   2  19       27.53       43.01     12.87 o
  -9   2  19       43.31       36.46     11.47 o
  -8   2  19        2.37       -0.49      8.53 o
  -7   2  19      341.49      307.04     18.99 o
  -6   2  19      167.03      174.77     14.61 o
  -5   2  19        5.59       -1.19      7.90 o
  -4   2  19      131.85      140.27     14.38 o
  -3   2  19      102.20       82.81     14.60 o
  -2   2  19        5.48      -10.24      9.21 o
  -1   2  19       20.20       14.42     11.05 o
   0   2  19       62.34       63.37     13.62 o
   1   2  19        0.01        6.72      9.64 o
   2   2  19       31.09       44.59     12.33 o
   3   2  19      138.09      203.11     38.03 o
   4   2  19        1.41        6.03     13.73 o
   5   2  19       76.35       81.79     19.91 o
   6   2  19      105.90       91.53     19.91 o
   7   2  19        1.59      -11.49     13.21 o
   8   2  19       77.41       77.60     37.29 o
   9   2  19       41.13       47.48     19.57 o
  -9   3  19        3.12      -17.22     12.04 o
  -8   3  19       13.15       27.80     16.21 o
  -7   3  19       38.42       63.89     14.88 o
  -6   3  19        0.25        8.04     11.82 o
  -5   3  19      190.36      210.07     25.42 o
  -4   3  19      205.55      231.78     30.71 o
  -3   3  19        8.13       13.81     14.72 o
  -2   3  19       19.60       53.46     17.68 o
  -1   3  19        2.55        3.51     13.74 o
   0   3  19       36.24       57.44     16.85 o
   1   3  19      141.73      164.37     22.38 o
   2   3  19       89.55      128.58     20.94 o
   3   3  19        0.01       -1.20     13.87 o
   4   3  19       67.01       95.17     22.40 o
   5   3  19       28.28       47.67     24.99 o
   6   3  19        4.34        2.69     22.68 o
   7   3  19       59.85       -8.46     21.53 o
  -6   4  19        4.17       22.62     21.80 o
  -5   4  19        0.48       -3.97     19.42 o
  -4   4  19        0.03       -9.79     18.74 o
  -3   4  19        0.09       -5.04     14.50 o
  -2   4  19        6.90       29.79     16.71 o
  -1   4  19       59.61       95.01     22.07 o
   0   4  19      141.48      156.50     23.76 o
   1   4  19       21.49       29.39     17.72 o
   2   4  19       27.64      -12.83     18.41 o
   3   4  19        7.01       10.21     20.38 o
   4   4  19       31.93        7.30     23.45 o
 -12   0  20       32.42       32.80     15.58 o
 -11   0  20        7.57       17.04     13.83 o
 -10   0  20       15.55       26.03     13.98 o
  -9   0  20       80.46      115.19     18.18 o
  -8   0  20      317.26      351.64     27.41 o
  -7   0  20      374.22      430.23     55.64 o
  -6   0  20        0.42       -9.49      9.18 o
  -5   0  20        7.49       12.23      9.56 o
  -4   0  20       24.31       34.45     10.83 o
  -3   0  20      109.99      144.44     17.53 o
  -2   0  20      286.55      284.30     23.60 o
  -1   0  20        0.62        7.68     10.03 o
   0   0  20      161.45      168.96     28.68 o
   1   0  20      133.92      156.20     16.67 o
   2   0  20      230.53      208.38     38.06 o
   3   0  20      213.59      221.07     38.06 o
   4   0  20      373.80      391.77     49.98 o
   5   0  20       95.62       75.74     27.30 o
   6   0  20       25.72       25.76     24.22 o
   7   0  20       56.90       91.89     30.76 o
   8   0  20       32.67       44.21     28.07 o
   9   0  20       42.96       64.21     30.37 o
  10   0  20        1.26       34.60     29.22 o
 -12   1  20        1.90        3.68     11.85 o
 -11   1  20       19.71       12.82     11.65 o
 -10   1  20       44.00       51.57     12.04 o
  -9   1  20       10.19       15.96      9.55 o
  -8   1  20       65.01       48.12     10.62 o
  -7   1  20       59.10       56.13      9.23 o
  -6   1  20        3.44       -1.65      6.63 o
  -5   1  20       61.51       59.42      8.92 o
  -4   1  20      108.20      112.94     10.59 o
  -3   1  20       20.33       16.99      9.70 o
  -2   1  20      160.45      187.67     12.56 o
  -1   1  20      192.11      224.29     22.82 o
   0   1  20       65.97       49.62     10.04 o
   1   1  20      288.17      276.43     18.30 o
   2   1  20      191.79      192.61     20.48 o
   3   1  20        0.41      -12.60     13.63 o
   4   1  20      345.45      363.10     32.99 o
   5   1  20       26.56      -17.86     13.19 o
   6   1  20        0.19        0.27     13.68 o
   7   1  20       56.55       68.71     20.53 o
   8   1  20       21.98       26.81     17.92 o
   9   1  20        0.60        3.11     15.38 o
  10   1  20       14.82      -13.85     16.41 o
 -11   2  20        0.94       10.60     11.31 o
 -10   2  20        1.38       -4.99      9.92 o
  -9   2  20        3.18       13.09     11.11 o
  -8   2  20        8.98        6.73      9.09 o
  -7   2  20        6.90        4.57     11.38 o
  -6   2  20        5.71        6.15      9.05 o
  -5   2  20        2.54        4.78      8.10 o
  -4   2  20        0.54        1.18      8.67 o
  -3   2  20       51.17       81.18     15.03 o
  -2   2  20        8.26        7.48     13.21 o
  -1   2  20       17.10       17.52     11.42 o
   0   2  20       28.82       19.62     11.66 o
   1   2  20        0.67      -11.11     10.12 o
   2   2  20       20.64       22.41     13.10 o
   3   2  20        0.23        8.01     10.93 o
   4   2  20        1.99       -2.26     14.80 o
   5   2  20       13.20       12.74     17.49 o
   6   2  20        7.54      -15.95     13.63 o
   7   2  20       10.18      -11.09     14.94 o
   8   2  20        0.21        0.30     15.47 o
   9   2  20        4.03        9.37     17.25 o
  -9   3  20        0.30       -2.25     14.45 o
  -8   3  20        1.89       15.19     13.72 o
  -7   3  20        2.25        7.21     12.40 o
  -6   3  20        2.69        8.72     15.26 o
  -5   3  20        0.12       -0.51     14.35 o
  -4   3  20       23.36       55.09     21.27 o
  -3   3  20       34.04       48.50     17.02 o
  -2   3  20        1.86      -10.54     12.99 o
  -1   3  20       31.89       35.68     39.40 o
   0   3  20       14.92       11.34     13.88 o
   1   3  20       15.21       14.87     15.13 o
   2   3  20        8.19       -2.16     17.27 o
   3   3  20        0.91       -1.06     14.43 o
   4   3  20        1.88       11.79     17.22 o
   5   3  20        0.20       -1.15     23.45 o
   6   3  20        0.71       11.53     22.30 o
   7   3  20        0.17        4.23     24.22 o
  -5   4  20        7.26       13.48     20.50 o
  -4   4  20        8.26        8.31     21.60 o
  -3   4  20        6.24       29.24     21.80 o
  -2   4  20        1.16      -11.61     18.07 o
  -1   4  20       14.29       13.74     20.38 o
   0   4  20       33.41       23.01     20.66 o
   1   4  20        0.33      -12.81     18.28 o
   2   4  20        3.98       -0.98     25.18 o
 -11   1  21        0.09       -3.11      9.38 o
 -10   1  21        4.48       16.78     10.21 o
  -9   1  21        0.23       -0.88      9.12 o
  -8   1  21      143.33      101.38     12.76 o
  -7   1  21       39.98       46.63     10.62 o
  -6   1  21       19.07       11.78      8.54 o
  -5   1  21       22.40       24.72      8.40 o
  -4   1  21       48.71       51.77      8.91 o
  -3   1  21       57.21       56.62     12.68 o
  -2   1  21        5.70        3.74      8.18 o
  -1   1  21        0.13        3.91      8.38 o
   0   1  21       30.97       19.83      9.18 o
   1   1  21        6.65        6.00      8.26 o
   2   1  21       81.99       81.48     16.76 o
   3   1  21       70.79       43.87     18.73 o
   4   1  21       21.15       26.06     17.07 o
   5   1  21        7.37        8.25     14.83 o
   6   1  21        0.10      -20.18     13.46 o
   7   1  21        2.23        0.06     15.16 o
   8   1  21       26.42       27.65     45.37 o
   9   1  21       26.94       11.30     17.09 o
 -10   2  21        6.45       17.19     12.01 o
  -9   2  21        9.07       25.59     11.76 o
  -8   2  21       11.62       35.90     12.12 o
  -7   2  21        1.72        2.20      9.34 o
  -6   2  21       59.66       72.43     11.86 o
  -5   2  21       27.72       23.16     10.23 o
  -4   2  21        2.34       17.92     11.25 o
  -3   2  21       29.33       26.57     12.22 o
  -2   2  21        9.02       10.19     14.37 o
  -1   2  21       69.27       59.46     13.95 o
   0   2  21        1.44        5.21     10.61 o
   1   2  21       71.95       66.67     14.88 o
   2   2  21        6.55       -8.25      9.40 o
   3   2  21        1.53        8.33     11.94 o
   4   2  21       14.68       34.89     22.68 o
   5   2  21       18.01       10.28     16.98 o
   6   2  21      119.21      117.48     24.40 o
   7   2  21       21.53       14.02     31.53 o
   8   2  21       18.63       17.34     25.76 o
  -8   3  21        1.91       -7.31     14.34 o
  -7   3  21       36.66       56.44     15.94 o
  -6   3  21       35.55       19.01     16.12 o
  -5   3  21        9.42      -20.72     13.92 o
  -4   3  21       48.23       51.44     33.15 o
  -3   3  21        0.79        6.47     14.35 o
  -2   3  21      126.38      138.55     40.18 o
  -1   3  21      310.00      344.27     32.08 o
   0   3  21       38.66       34.84     16.85 o
   1   3  21       15.94       -8.18     12.99 o
   2   3  21        1.70      -12.33     13.90 o
   3   3  21       10.48       21.57     15.55 o
   4   3  21       52.07       80.64     23.09 o
   6   3  21       14.80       25.76     26.91 o
  -3   4  21       10.04       10.27     21.02 o
  -2   4  21       18.92       26.62     21.42 o
  -1   4  21        5.32        3.99     18.60 o
   0   4  21      106.53      121.09     27.88 o
 -11   0  22       42.82       52.84     21.05 o
 -10   0  22        0.85        5.15     13.59 o
  -9   0  22       46.70       66.68     17.57 o
  -8   0  22        0.51       -1.81     11.71 o
  -7   0  22       12.74        2.86     13.04 o
  -6   0  22        2.29        2.53     10.42 o
  -5   0  22      170.05      171.27     17.58 o
  -4   0  22       31.45       22.58     18.42 o
  -3   0  22       29.05       21.09     12.22 o
  -2   0  22       59.75       70.55     14.41 o
  -1   0  22        4.35       -4.42     10.71 o
   0   0  22      438.74      426.21     43.73 o
   1   0  22      626.55      672.41    111.69 o
   2   0  22       42.90       44.60     27.30 o
   3   0  22      714.16      718.19     67.28 o
   4   0  22        1.77        1.92     21.91 o
   5   0  22       16.30      -26.14     19.61 o
   6   0  22       51.51       84.97     30.37 o
   7   0  22       58.07       18.84     24.99 o
   8   0  22        0.32       -3.46     23.45 o
   9   0  22        0.36      -23.45     21.91 o
 -11   1  22        0.31       -9.39     10.24 o
 -10   1  22       12.99       16.03     10.57 o
  -9   1  22       72.45      102.32     14.11 o
  -8   1  22      118.78       88.65     14.31 o
  -7   1  22       15.98       22.60     10.23 o
  -6   1  22       88.44      104.52     12.07 o
  -5   1  22        0.35      -11.40      7.60 o
  -4   1  22       60.13       30.65     14.10 o
  -3   1  22      216.96      223.85     20.15 o
  -2   1  22       13.05       13.41     10.51 o
  -1   1  22       38.64       41.97     10.45 o
   0   1  22        6.16        7.80      8.77 o
   1   1  22       25.14        4.12      8.87 o
   2   1  22        5.77        2.26     10.42 o
   3   1  22      194.51      186.02     27.02 o
   4   1  22       91.01       65.27     20.24 o
   5   1  22       20.91       30.37     17.94 o
   6   1  22        1.92      -20.52     13.68 o
   7   1  22        2.99      -14.39     15.21 o
   8   1  22       16.11       26.42     20.22 o
 -10   2  22        7.84        3.10     11.30 o
  -9   2  22        2.46        4.45     11.44 o
  -8   2  22        7.02        9.96     11.42 o
  -7   2  22        1.10       -3.81      9.08 o
  -6   2  22        0.14       -1.02      9.14 o
  -5   2  22        6.59        5.43      9.98 o
  -4   2  22        6.15        2.58     11.25 o
  -3   2  22        2.20       -1.52     11.88 o
  -2   2  22       13.14       16.59     12.04 o
  -1   2  22        3.99       -5.03     11.37 o
   0   2  22        7.41       -2.69     10.99 o
   1   2  22       29.75        8.76     10.69 o
   2   2  22       36.04       56.11     14.37 o
   3   2  22        4.82        8.70     13.69 o
   4   2  22        7.28      -21.04     14.87 o
   5   2  22        5.42       -3.55     16.56 o
   6   2  22        2.05        8.12     16.64 o
   7   2  22       12.92       17.01     20.38 o
  -7   3  22        4.49       -0.49     20.02 o
  -6   3  22        3.34      -11.23     15.20 o
  -5   3  22       11.11       16.43     23.31 o
  -4   3  22        0.60      -17.94     13.27 o
  -3   3  22        1.20       15.78     16.54 o
  -2   3  22       10.46       47.49     18.02 o
  -1   3  22       23.14       11.64     16.10 o
   0   3  22        5.52       -5.02     15.05 o
   1   3  22       11.44       -7.99     14.30 o
   2   3  22       13.97       14.69     16.32 o
   3   3  22        4.24      -20.36     14.28 o
   4   3  22        0.00      -17.30     24.61 o
   5   3  22       26.81       27.68     29.22 o
 -10   1  23        2.22        6.79     10.61 o
  -9   1  23        3.65        2.58     10.33 o
  -8   1  23       12.81       34.84     11.54 o
  -7   1  23        0.01      -10.63      9.04 o
  -6   1  23        0.18        4.79      9.16 o
  -5   1  23        3.69       -2.68      9.11 o
  -4   1  23       14.07       21.76     11.69 o
  -3   1  23        6.77        9.87     11.41 o
  -2   1  23       19.30       20.63     15.06 o
  -1   1  23       15.35       28.94     15.84 o
   0   1  23        6.16       22.26     11.67 o
   1   1  23       51.81       67.63     14.24 o
   2   1  23       66.41       41.98     14.79 o
   3   1  23        2.76        7.07     16.68 o
   4   1  23        0.14      -14.45     18.65 o
   5   1  23       20.29       31.45     17.68 o
   6   1  23       56.26       76.52     22.33 o
   7   1  23        1.88       -8.46     24.99 o
   8   1  23       12.32      -30.28     20.18 o
  -9   2  23        1.04      -12.24     11.29 o
  -8   2  23       17.24       23.51     12.36 o
  -7   2  23       11.62        8.89     10.89 o
  -6   2  23        0.01       -4.93      9.74 o
  -5   2  23       39.14       55.97     14.78 o
  -4   2  23       49.88       44.21     17.37 o
  -3   2  23       10.03        0.44     11.35 o
  -2   2  23      124.98      154.02     20.59 o
  -1   2  23       13.38       18.32     12.32 o
   0   2  23        7.82        8.98     11.85 o
   1   2  23       28.56       48.34     13.99 o
   2   2  23       10.00       12.97     12.19 o
   3   2  23        0.83        0.68     13.75 o
   4   2  23       34.32       32.65     25.92 o
   5   2  23       32.81       -3.76     20.18 o
   6   2  23        0.96      -17.84     14.22 o
  -6   3  23       64.79       91.16     53.44 o
  -5   3  23        0.05       -2.81     16.23 o
  -4   3  23        7.32       26.59     17.94 o
  -3   3  23        1.11       -2.16     15.35 o
  -2   3  23        0.49       10.18     15.21 o
  -1   3  23        4.91       -3.39     14.54 o
   0   3  23       67.83       76.26     19.91 o
   1   3  23       15.51       27.91     16.84 o
   2   3  23       53.94       69.14     20.11 o
   3   3  23      101.32       92.86     27.09 o
   4   3  23       11.49      -15.76     24.22 o
 -10   0  24       44.70       32.87     18.84 o
  -9   0  24      101.88      133.45     38.79 o
  -8   0  24        7.05       10.32     14.51 o
  -7   0  24      178.61      219.39     25.00 o
  -6   0  24        6.99        4.56     11.58 o
  -5   0  24       91.06       91.49     15.36 o
  -4   0  24      211.39      192.84     22.71 o
  -3   0  24       28.60       20.81     17.73 o
  -2   0  24       19.47       15.63     29.03 o
  -1   0  24      100.09       79.48     22.11 o
   0   0  24        6.60       -8.91     14.20 o
   1   0  24       54.32       37.92     18.06 o
   2   0  24       89.76      141.68     25.39 o
   3   0  24      222.47      208.38     43.83 o
   4   0  24        0.17      -29.41     19.61 o
   5   0  24        7.02      -23.84     22.30 o
   6   0  24        0.53        4.23     26.91 o
   7   0  24       11.20      -31.72     21.15 o
  -9   1  24        0.04       30.55     11.42 o
  -8   1  24       10.10        5.51      9.57 o
  -7   1  24        3.97        6.81     10.17 o
  -6   1  24       23.03       16.30     11.81 o
  -5   1  24       21.62       25.89     11.98 o
  -4   1  24        0.48      -15.23     12.21 o
  -3   1  24        8.84        4.80     12.12 o
  -2   1  24        0.49       -0.54     10.76 o
  -1   1  24       20.11       19.20     11.96 o
   0   1  24       40.43       53.85     14.23 o
   1   1  24       42.99       27.09     20.81 o
   2   1  24       25.00       20.27     15.34 o
   3   1  24        8.82       -2.41     13.25 o
   4   1  24        4.87      -21.74     14.49 o
   5   1  24       14.09       12.14     17.07 o
   6   1  24       26.58       54.40     22.02 o
   7   1  24        7.52       15.40     19.44 o
  -8   2  24        0.06       -7.97     11.33 o
  -7   2  24        1.92        5.04     11.96 o
  -6   2  24        3.26        8.46     11.76 o
  -5   2  24        1.49        3.12     12.55 o
  -4   2  24       58.57       48.66     15.31 o
  -3   2  24       58.64       60.56     15.69 o
  -2   2  24        0.54       -5.62     12.82 o
  -1   2  24       37.80       62.47     15.30 o
   0   2  24       13.99       -1.44     11.66 o
   1   2  24        5.38       -5.99     11.99 o
   2   2  24       22.10       19.62     13.51 o
   3   2  24        2.08      -11.69     13.75 o
   4   2  24       20.51        1.11     13.64 o
   5   2  24       21.02       10.38     19.22 o
  -4   3  24        1.22        9.31     23.64 o
  -3   3  24        0.64       13.56     15.63 o
  -2   3  24        0.19       -5.40     14.88 o
  -1   3  24        3.35        1.82     15.77 o
   0   3  24        1.26       11.85     21.60 o
   1   3  24        9.79       -1.43     21.15 o
   2   3  24        5.54       -0.54     19.84 o
  -8   1  25        6.89        1.20     10.70 o
  -7   1  25        0.01        3.25     10.25 o
  -6   1  25        0.74        4.62     10.47 o
  -5   1  25       14.63       36.44     13.93 o
  -4   1  25       17.51       20.39     13.26 o
  -3   1  25        1.77       -6.89     13.21 o
  -2   1  25        0.12       -7.52     12.20 o
  -1   1  25        0.00       -0.73     11.90 o
   0   1  25       16.71       11.16     14.42 o
   1   1  25      106.27      119.13     21.03 o
   2   1  25        4.99        5.63     15.18 o
   3   1  25       86.18       86.05     20.31 o
   4   1  25       56.31       65.66     22.91 o
   5   1  25        0.25       -5.21     16.62 o
   6   1  25       13.63        8.35     19.52 o
  -7   2  25        5.47       11.62     20.25 o
  -6   2  25        3.49       32.04     18.98 o
  -5   2  25        0.40        5.84     15.06 o
  -4   2  25        0.26       -0.05     13.18 o
  -3   2  25       10.48       14.85     13.71 o
  -2   2  25        3.58      -13.86     14.16 o
  -1   2  25       26.42       37.76     15.32 o
   0   2  25       25.02       17.47     14.23 o
   1   2  25        0.99        0.53     11.48 o
   2   2  25       27.52       13.84     14.43 o
   3   2  25        8.81       13.68     15.98 o
   4   2  25       13.55       -8.49     18.40 o
  -8   0  26        0.13       -1.38     27.11 o
  -7   0  26        6.73        9.18     17.46 o
  -6   0  26       45.64       -1.24     17.51 o
  -5   0  26        0.94      -20.76     25.37 o
  -4   0  26        5.29      -10.77     22.68 o
  -3   0  26        3.88       10.77     23.45 o
  -2   0  26        3.98       39.98     26.91 o
  -1   0  26       34.20       17.69     28.45 o
   0   0  26       11.48       21.83     18.08 o
   1   0  26       12.63       -1.63     30.76 o
   2   0  26       76.32      101.82     24.00 o
   3   0  26       54.33       41.70     52.48 o
   4   0  26        1.18      -16.92     26.14 o
   5   0  26       17.18       43.83     32.68 o
  -7   1  26        2.06       19.27     11.06 o
  -6   1  26        5.09      -17.13     17.21 o
  -5   1  26       61.41       53.19     17.22 o
  -4   1  26       61.19       64.62     19.64 o
  -3   1  26        0.49       -8.59     13.72 o
  -2   1  26       81.82       94.17     19.02 o
  -1   1  26       37.51       47.51     17.60 o
   0   1  26        4.03       -5.13     15.57 o
   1   1  26      111.79      133.19     22.07 o
   2   1  26       66.80       55.94     18.53 o
   3   1  26       13.61        9.54     16.04 o
   4   1  26        4.78        1.97     18.95 o
   5   1  26        1.52       -2.91     19.16 o
  -5   2  26        9.21        2.15     17.27 o
  -4   2  26        0.01      -21.06     14.04 o
  -3   2  26        0.59       -5.71     16.54 o
  -2   2  26        2.14      -15.07     12.38 o
  -1   2  26        6.91       22.62     14.74 o
   0   2  26        9.33      -16.57     12.86 o
   1   2  26       11.14       14.69     13.85 o
   2   2  26        0.01       -6.15     15.78 o
   3   2  26       28.75       -1.48     15.61 o
  -6   1  27        9.77       -9.26     16.37 o
  -5   1  27        0.05      -23.79     18.84 o
  -4   1  27       15.51       14.77     17.26 o
  -3   1  27        1.51      -16.57     13.34 o
  -2   1  27       20.94      -12.97     13.75 o
  -1   1  27        8.40       -6.63     14.78 o
   0   1  27        0.04       11.92     15.81 o
   1   1  27        2.20        3.27     14.86 o
   2   1  27        0.04       15.24     15.64 o
   3   1  27        3.22        9.70     16.23 o
  -3   2  27        0.53        5.47     17.26 o
  -2   2  27        0.09      -11.87     13.53 o
  -1   2  27        0.27        0.32     13.33 o
   0   2  27        8.61       -2.69     16.24 o
  -5   0  28        8.25        7.69     29.22 o
  -4   0  28        0.29        4.23     26.14 o
  -3   0  28       36.50       38.45     32.30 o
  -2   0  28       38.78       -7.69     26.14 o
  -1   0  28        0.65      -19.99     23.84 o
   0   0  28       33.37       47.29     32.30 o
   1   0  28      135.46      123.41     40.37 o
   2   0  28       15.13        8.46     29.99 o
  -4   1  28        1.29      -23.07     15.38 o
  -3   1  28        0.00       33.49     21.85 o
  -2   1  28        5.28       16.34     17.45 o
  -1   1  28       26.07        8.88     16.34 o
   0   1  28       11.58        3.77     15.09 o
   1   1  28        9.11      -22.06     21.08 o
 
